# Supplementary material for: LC-MS/MS-Based Metabolomics Identifies 2-Aminopurine as a Predictive Freshness Biomarker in Goose Egg Yolk During Refrigerated Storage
Source: Foods. 2026 Feb 6;15(3):588. doi: 10.3390/foods15030588 (PMC12896707; doi:10.3390/foods15030588)
Supplement: Supplementary file 1 [file foods-15-00588-s001.zip]

Archive with 1 entries (1 files):
- foods-4089092-supplementary.csv
