# Supplementary material for: LC-MS/MS-Based Metabolomics Identifies 2-Aminopurine as a Predictive Freshness Biomarker in Goose Egg Yolk During Refrigerated Storage
Source: Foods. 2026 Feb 6;15(3):588. doi: 10.3390/foods15030588 (PMC12896707; doi:10.3390/foods15030588)
Supplement: Supplementary file 1 [file foods-15-00588-s001.zip › foods-4089092-supplementary.csv]

Index	Compounds	Class I	Class II	Q1 (Da)	Molecular weight (Da)	Ionization model	Formula	Level	CAS	PubChem CID	HMDB	ChEBI	Metlin	cpd_ID	D1_1	D1_2	D1_3	D1_4	D1_5	D1_6	D15_1	D15_2	D15_3	D15_4	D15_5	D15_6	D30_1	D30_2	D30_3	D30_4	D30_5	D30_6	D60_1	D60_2	D60_3	D60_4	D60_5	D60_6	QC01	QC02	QC03	kegg_map
MEDP0373	N-Acetylglycine	Amino acid and Its metabolites	Amino acid derivatives	118.05	117.043	[M+H]+	C4H7NO3	1b	543-24-8	10972	HMDB0000532	40410	5517	-	26040070.09	24501388.35	25725212.97	25298718.2	17458137.23	30041759.25	21989228.61	31266513.7	28905930.75	23362487.89	22817742.72	25523163.36	26073872.99	32391615.42	21782196.98	27937795.01	17586193.47	28587003.66	18655797.55	27413839	17835529.97	22803932.7	22821650.5	27074201.91	25986032.08	26804616.83	24594681.91	-
MEDP0707	2-Pentadecanone	Aldehyde,Ketones,Esters	Ketones	227.24	226.22966	[M+H]+	C15H30O	1b	2345-28-0	61303	HMDB0031081	-	-	-	737290.664	909631.1285	922031.2905	931169.735	1036777.328	839772.055	997828.714	914340.954	986913.819	870506.6825	807489.606	917729.7915	805522.795	768673.593	818983.491	917172.691	813865.159	844499.937	883914.0395	819492.7805	924356.7675	1039628.041	925625.4395	960323.475	821790.9205	943870.699	695135.5765	-
MEDP2283	ST-638	Organic acid and Its derivatives	Organic acid and Its derivatives	355.11	354.103813	[M+H]+	C19H18N2O3S	1b	107761-24-0	5941457	-	-	-	-	50892.924	51522.835	59720.55	42158.141	40400.037	56760.535	87383.9275	59385.9465	50710.8465	74529.776	56913.0865	37987.266	49614.502	75638.4825	51501.266	42074.794	79599.1	81081.486	62625.378	54819.007	48156.2595	57177.436	76414.541	49718.4555	50502.55	58114.9725	48860.5185	-
MEDP0100	3-(4-hydroxyphenyl)acrylaldehyde	Benzene and substituted derivatives	Benzene and substituted derivatives	149.06	148.052	[M+H]+	C9H8O2	1b	2538-87-6	641301	HMDB0040986	28353	-	C05608	192867.1745	179962.19	179637.6015	166594.974	120872.5235	169628.9345	198856.9555	246812.981	191383.2045	185631.223	197232.3655	211897.861	219548.995	235375.95	176981.5185	225199.744	257425.739	204438.5325	195575.6825	213829.587	278124.5635	195512.5265	265367.0725	270836.503	271849.034	179125.4555	218730.865	ko01100
MEDP0084*101	Trimethylamine-N-Oxide	Alcohol and amines	Amines	76.08	75.06841392	[M+H]+	C3H9NO	1a	1184-78-7	1145	HMDB0000925	15724	5876	C01104	572731.8995	218027.0525	220355.2595	463516.542	543377.615	607929.1345	584667.039	523012.2485	767223.7225	368679.2105	613204.1415	423214.034	465449.998	479575.56	364461.058	641832.769	600421.979	499249.5205	533830.603	413020.906	524948.9935	548347.5695	320275.9955	384706.808	666376.7885	542284.9965	459457.263	ko01100
MEDP1015	5,6-Dihydroxyindole-2-Carboxylic Acid	Heterocyclic compounds	Indole and Its derivatives	194.04	193.038	[M+H]+	C9H7NO4	1b	4790-08-3	119405	HMDB0001253	2003	6110	C04185	266187.548	332979.611	325899.2265	299502.954	347784.0045	388464.0495	352880.901	343410.8865	390445.311	312604.164	283844.4215	323582.709	384919.3965	320620.6545	337432.9125	349989.5365	339211.0815	337755.1175	409621.734	347321.6585	344925.3405	270944.2255	311518.253	323269.192	327969.3755	296107.1605	300895.4395	ko00350,ko01100
MEDP2104	3-Aminoquinoline	Benzene and substituted derivatives	Benzene and substituted derivatives	145.08	144.068748	[M+H]+	C9H8N2	1b	580-17-6	11375	HMDB0036827	9053	-	C09183	4741937.696	4330389.963	4037952.828	4142104.255	3967705.241	3862500.57	3824735.225	4288680.172	4192536.63	3672877.516	4083256.642	4292557.682	4225896.017	3733788.61	3804232.173	3707529.397	3675484.486	3398902.118	3587467.383	4415197.845	4108834.319	3128486.045	4204479.737	3908525.315	3794525.205	4143558.206	4000358.512	-
MEDP1060	Hydroxyquinoline	Heterocyclic compounds	Heterocyclic compounds	146.06	145.0527639	[M+H]+	C9H7NO	2	148-24-3	1923	-	-	-	C19434	40165015.86	38586876.97	33574801.62	40266546.48	41508464	31559963.55	33902455.86	39958183.29	35938297.27	36228232.77	41995845.97	45426400.95	48351209.04	32739511.79	39717090	32899462.37	29744710.58	34589008.83	28428743.59	40207271.03	34966174.36	27160703.15	42512463.05	36596339.63	37231130.26	32256229.96	38449211.74	-
MEDP2601	Glu-Arg	Amino acid and Its metabolites	Small Peptide	304.16	303.15372	[M+H]+	C11H21N5O5	1b	7219-59-2	9796450	HMDB0028813	-	-	C00107	845753.379	509227.677	1159805.238	905020.291	966029.024	988610.8545	893296.998	764814.289	1188845.664	1365998.833	1835782.209	1061414.618	943306.7055	912163.479	944224.113	1062461.123	1527077.025	624551.888	841834.486	958672.927	986008.6975	1184937.932	1304174.83	1130175.697	891020.124	936284.3435	716923.04	ko02010
MEDP0145*129	1,7-Dimethylxanthine	Nucleotide and Its metabolites	Nucleotide and Its metabolites	181.07	180.065	[M+H]+	C7H8N4O2	1a	611-59-6	4687	HMDB0001860	25858	1457	C13747	72681.9785	34095.84	39228.0405	61530.7755	55365.1185	45164.4685	69715.5785	55918.85	58184.5175	43770.063	51793.6	81665.7575	75707.6845	51510.1975	44065.437	67303.141	35297.3565	55401.096	66443.993	59155.339	48092.176	52890.261	49123.4865	64442.1135	65015.5295	58564.049	48497.953	ko00232,ko01100
MEDP2806	Linoleamide	Alcohol and amines	Amines	280.26	279.256214	[M+H]+	C18H33NO	1b	3999-01-7	6435901	HMDB0062656	82984	-	-	690762.7125	470311.957	345893.109	274059.561	520427.615	540463.469	552957.3585	287623.0315	307008.119	430635.889	452933.0215	405987.097	343859.3365	485398.905	233075.6005	408210.92	491241.9425	526845.3225	434091.3955	319501.2865	312916.191	681777.4835	535804.5265	257438.901	326990.693	430500.461	362770.978	-
MEDP2245	2-Amino-4-methylphenol	Benzene and substituted derivatives	Benzene and substituted derivatives	124.08	123.06787	[M+H]+	C7H9NO	1b	95-84-1	7264	-	-	-	-	1972415.332	2360600.607	2162642.936	2189475.721	2102388.273	2384563.713	2135124.59	2060817.916	2059339.817	2352600.911	2030467.217	1999740.223	2258129.271	1778407.688	2260302.981	2101105.579	1948121.32	2005752.013	2296541.094	2112874.57	2089442.56	1738594.345	2072031.729	1862011.394	2094147.728	1924213.479	1962604.269	-
MEDP0685*235	Methylcysteine	Amino acid and Its metabolites	Amino acids	136.04	135.0353992	[M+H]+	C4H9NO2S	1b	7728-98-5	225710	HMDB0002108	45658	6490	C22040	21013551.62	20172625.96	19658610.86	21931981.79	20413645.24	20098014.65	20358500.57	21061345.83	19369582.11	21271466.06	20303562.8	22645154.1	21614901	20480156.6	22379374.99	20928382.58	19942868.57	22388608.81	20026282.39	20710832.33	20242343.27	18206965.03	21608262.77	22165284.13	21719169.11	19886015.07	20429174.06	ko02010
MEDP0002	DL-Homocysteine	Amino acid and Its metabolites	Amino acids	136.04	135.035	[M+H]+	C4H9NO2S	1b	454-29-5	778	HMDB0000742	17588	3256	C00155	13509287.29	14240890.83	12870161.15	15941398.77	13836815.09	14545048.93	14180177.54	16064729.67	12810226.3	13486401.9	15123301.3	16739208.22	15286070.59	13724100.54	15905747.62	14064524.66	14621910.39	14106847.15	13302863.14	15151301.65	13692889.94	11777674.8	14982543.53	15272397.52	14948466.99	14188128.67	13814684.93	ko00270,ko00920,ko01100,ko01230,ko04621,ko04980
MEDP2008	2-Hydroxy-4-(methylthio)butyric acid	Organic acid and Its derivatives	Organic acid and Its derivatives	151.04	150.035065	[M+H]+	C5H10O3S	1b	583-91-5	11427	HMDB0037115	-	-	-	155011.712	108541.3895	150258.189	144823.7945	138533.686	145026.384	144049.4855	109809.8365	133550.54	150462.75	180675.623	145972.237	194879.666	141835.034	177717.9515	133073.0415	150773.589	156093.3675	163231.717	120756.6615	166987.229	170360.5415	149740.117	139689.3055	170981.118	175589.0775	147935.745	-
MEDP0513	Hexadecanamide	Alcohol and amines	Amines	256.26	255.2562	[M+H]+	C16H33NO	1a	629-54-9	69421	HMDB0012273	74475	-	-	7362259.756	4757977.97	6513575.233	5873768.027	7890279.542	7675581.239	7343195.161	6081191.47	6523539.65	5650645.65	6093918.603	6710811.979	6144213.944	5529176.106	4280649.086	5327909.128	5380277.624	6264844.043	5388424.936	4515039.045	6196848.822	6188003.818	6887348.691	5652982.524	4376372.88	4641607.786	4058454.191	-
MEDP2878	Ochratoxin A	Benzene and substituted derivatives	Benzene and substituted derivatives	404.09	403.082264	[M+H]+	C20H18ClNO6	1b	303-47-9	442530	HMDB0029399	7719	-	C09955	193962.9745	208536.627	187853.612	191227.603	194914.009	168553.5085	217284.4095	180651.4115	244137.213	254064.792	195100.9095	206331.331	175776.5725	161139.468	175418.442	175381.6085	148212.3525	185194.994	204562.676	207741.953	208953.4715	226063.756	203378.803	193852.707	161631.495	209798.1875	214068.379	-
MEDP0788	Diphenylamine	Benzene and substituted derivatives	Benzene and substituted derivatives	170.1	169.0891494	[M+H]+	C12H11N	1b	122-39-4	11487	HMDB0032562	4640	-	C11016	28164.43	32373.867	27634.2245	36396.141	32795.9935	42492.882	37602.5075	23975.99	53086.1705	51781.4075	20999.032	39635.7175	53300.372	43518.959	40845.3035	38313.449	47406.311	37040.8465	43284.465	33229.0115	41461.373	35478.449	33993.3635	49741.629	32621.265	48512.6985	37265.5525	-
MEDP0177	Thymine	Nucleotide and Its metabolites	Nucleotide and Its metabolites	127.05	126.043	[M+H]+	C5H6N2O2	1a	65-71-4	1135	HMDB0000262	-	-	C00178	79563.2655	124372.8395	102994.854	92483.6625	139609.1125	96632.6535	133854.7905	76702.4035	125945.4795	107069.1105	114248.4555	135469.9255	109132.519	132609.542	134609.197	121694.5735	117497.9985	85799.732	112021.1125	131775.7495	111096.3705	142928.033	117320.4825	99582.461	116611.507	119456.8615	116557.7325	ko00240,ko01100,ko01232
MEDP2653	4-Amino-3-phenylbutanoic acid	Benzene and substituted derivatives	Benzene and substituted derivatives	180.1	179.094629	[M+H]+	C10H13NO2	1b	1078-21-3	14113	HMDB0246346	-	-	C11952	41281.777	35114.969	50771.7085	37450.059	34951.224	39218.214	24993.4295	45395.597	41175.2995	38375.959	50047.4715	45847.354	36802.7325	36879.029	35004.982	32176.651	56207.0225	54432.646	47099.2295	51279.88	47336.8585	47472.09	38547.522	52425.921	38062.496	32334.448	44351.5615	-
MEDP1814	2,5-Dimethyl-2,3-dihydrofuran-3-one	Heterocyclic compounds	Heterocyclic compounds	113.06	112.05243	[M+H]+	C6H8O2	1b	14400-67-0	85730	HMDB0032233	-	-	-	1136761.007	1140013.395	924447.5595	1095421.669	1052754.511	1133152.97	1070075.369	1070163.735	1190239.559	1173065.32	1136092.096	1100364.544	1121802.124	1120827.574	1211396.682	1012826.755	1086353.046	1125652.025	1073569.125	1084491.645	1090087.307	1041657.875	1075458.059	1168696.377	1160658.289	1112683.602	1123133.814	-
MEDP2458	Heptethylene-glycol	Alcohol and amines	Alcohols	327.2	326.19407	[M+H]+	C14H30O8	1b	5617-32-3	79718	HMDB0061835	44748	-	-	36524.6675	37709.7615	36617.741	46794.613	41371.743	43340.2525	94983.098	28191.065	27816.1135	36106.958	20019.236	49045.648	38464.643	40129.8855	42229.572	67762.4705	30886.622	34865.2575	44224.699	40968.067	29424.529	39661.6575	31264.2105	48825.6525	31024.7635	27593.8095	30993.9045	-
MEDP0789	2-Pentyl-3-phenyl-2-propenal	Aldehyde,Ketones,Esters	Aldehydes	203.14	202.1357652	[M+H]+	C14H18O	1b	122-40-7	1623625	HMDB0031313	32318	-	C12288	1093833.623	313111.9385	808101.1115	1024249.552	754239.905	953143.624	769688.4795	980923.5945	1185329.488	1333065.114	833207.0385	949531.6035	954324.588	589542.8665	695671.992	1049847.999	799062.656	878311.736	1192536.935	606575.8345	803919.448	810261.381	531532.455	920068.6965	569752.944	701700.8505	808464.8	-
MEDP2810	n-Oleoylethanolamine	FA	FA	326.31	325.2980795	[M+H]+	C20H39NO2	1a	111-58-0	5283454	HMDB0002088	71466	-	C20792	149908.6295	397057.859	238120.198	145459.266	247119.009	196312.2705	194700.0555	213951.4885	237357.771	183672.9865	190466.701	169148.662	173978.896	149361.845	258956.623	272389.6315	177802.529	188355.552	321140.9025	222601.449	196033.649	180487.145	255924.37	169891.696	231352.417	293540.711	187422.285	-
MEDP0823	(R)-2-Hydroxy-3-phenylpropionic acid	Organic acid and Its derivatives	Organic acid and Its derivatives	167.07	166.063	[M+H]+	C9H10O3	1b	7326-19-4	643327	HMDB0000563	43065	5547	C05607	1905598.428	1579815.04	1564012.559	1861743.065	1889358.875	1609848.964	2426177.775	1880356.25	1927300.739	2250510.619	2144986.385	2022746.607	2174521.528	2280168.943	2082285.825	2285641.637	2555380.218	2807558.199	3060584.492	2426861.884	3269165.297	2754732.437	2773150.681	3519683.97	2714302.391	1861835.648	2180369.893	ko00360,ko01100
MEDP0846	4-Methylbenzoic acid	Benzene and substituted derivatives	Phenolic acids	137.06	136.0524	[M+H]+	C8H8O2	1a	99-94-5	7470	HMDB0029635	36635	-	C01454	111731.8345	136625.431	94535.859	111405.9875	75736.0595	114713.627	66231.7715	96593.897	116360.409	99740.6635	74580.1535	43230.6155	50773.9585	92596.9375	115054.0905	117089.5535	110856.853	133588.1865	85902.629	98799.8365	113741.482	133413.442	113128.99	97989.8975	97090.2645	97655.333	103020.2675	ko01100
MEDP2021	4-Hydroxy-L-phenylglycine	Amino acid and Its metabolites	Amino acid derivatives	168.07	167.058244	[M+H]+	C8H9NO3	1b	32462-30-9	36143	-	-	-	D05292	56890.166	91861.3225	37012.756	68168.521	81737.778	97017.0225	72947.654	96670.005	43517.171	41838.0695	38200.6965	63948.3095	54824.4995	25070.7695	109612.802	69525.4985	51726.89	98626.099	49075.768	69849.4625	96932.4825	41224.199	133256.591	32491.842	69571.3245	58006.732	43391.02	-
MEDP2845	LPC(O-18:2)	GP	LPC-O	506.36	505.353226	[M+H]+	C26H52NO6P	3	-	24779513	HMDB0010408	84753	-	C04230	2112447.161	1686375.315	1697977.185	1244093.663	2580090.445	1664960.423	962428.7875	1444923.584	1834299.768	1664175.87	1440692.516	1156958.506	1545984.954	1470017.403	1587868.446	1170414.938	1778031.029	1825257.189	1555155.4	1810046.575	1017932.154	1446860.034	2140018.653	1177287.994	1196492.226	1937234.669	1336907.146	ko00564,ko04148
MEDP1900	Caffeine	Heterocyclic compounds	Heterocyclic compounds	195.09	194.080376	[M+H]+	C8H10N4O2	3	58-08-2	2519	HMDB0001847	27732	1455	C07481	37530.624	39311.743	54500.477	25790.8795	27881.945	26370.797	51279.194	31297.7575	20464.0415	37807.282	45265.8555	23565.7685	34485.22	23374.4125	35164.762	55094.567	35249.463	22758.9825	5871311.002	172229.679	17911.2505	31158.849	15772.3345	104594.8645	325669.137	321775.0495	336483.3695	ko00232,ko01100
MEDP2326	Cyclocreatine	Nucleotide and Its metabolites	Nucleotide and Its metabolites	144.08	143.069477	[M+H]+	C5H9N3O2	1b	35404-50-3	2896	-	-	-	-	2664145.325	2921762.825	2357163.2	2827719.279	2793251.5	2260401.386	2877941.487	2642794.514	2650429.74	2607074.394	2270656.986	2764793.142	2921816.603	2592307.845	2663999.76	2543812.47	2748579	2629074.294	2597034.356	2660880.69	2559796.403	2418775.156	2187394.567	2126938.702	2649131.779	3295942.222	2533114.401	-
MEDP0888	2'-Deoxycytidine-5'-Diphosphate	Nucleotide and Its metabolites	Nucleotide and Its metabolites	388.03	387.0233	[M+H]+	C9H15N3O10P2	1b	800-73-7	150855	HMDB0001245	28846	6105	C00705	49725.769	48607.8905	27091.137	40856.077	47904.978	37162.47	60799.712	49729.0745	39664.0935	32464.5045	34486.856	36049.0145	31830.8225	42720.616	52538.5215	33833.5935	49802.6335	38593.2575	37219.036	33308.208	73900.9045	39876.2445	40514.3985	55050.3615	55622.1605	40567.2435	45084.8525	ko00240,ko01100,ko01232
MEDP2797	Testosterone	Hormones and hormone related compounds	Hormones and hormone related compounds	289.22	288.20893	[M+H]+	C19H28O2	1b	58-22-0	6013	HMDB0000234	17347	-	C00535	216621.9445	258168.284	150300.9215	240812.1615	180604.4485	139427.112	234716.875	251548.7015	198371.473	172752.9145	257047.031	151147.2275	264201.905	228187.5485	220981.218	240765.6595	196797.9425	218800.307	126779.27	163889.567	90696.9715	214939.184	132702.9775	136154.139	205830.445	185580.3865	187964	ko00140,ko01100
MEDP2197	(Z)-13-Eicoseneamide	FA	FA	338.34	337.334464	[M+H]+	C22H43NO	1b	112-84-5	5365371	-	-	-	-	22493799.08	21200517.54	21371964.53	20563422.71	14560537.16	28980665.31	24180044.59	23018826.21	23340187.37	30939738.89	15253187.86	20024148.49	25573296.92	14498914.01	16386181.28	16108523.94	31583615.12	25935741.67	16329694.79	19786010.74	20937925.79	10622016.58	17492213.25	15154164.01	15964317.91	21238466.87	16140581.86	-
MEDP1498*238	8-Azaguanine	Nucleotide and Its metabolites	Nucleotide and Its metabolites	153.05	152.044659	[M+H]+	C4H4N6O	1a	134-58-7	135403646	-	-	-	-	565029.9415	520404.973	605137.037	570092.21	542805.186	568795.1535	764841.213	548832.571	547267.268	639826.201	611129.776	643412.342	563329.5875	602928.9035	590993.7705	541096.668	405915.911	564826.8955	680493.821	598420.687	497038.635	468896.806	585662.6705	607609.804	578123.342	538097.8355	539233.095	-
MEDP1294	Leu-Gly	Amino acid and Its metabolites	Small Peptide	189.12	188.116093	[M+H]+	C8H16N2O3	1b	686-50-0	97364	-	-	-	C00107	668918.033	201436.5955	180405.811	614694.271	322436.2325	136837.0865	236406.4695	650177.3125	201971.801	219225.825	521704.7255	193708.985	536125.157	157636.5915	271371.865	123833.51	323105.9975	264867.1055	435166.1565	186281.512	156881.2705	272982.073	172266.5675	445833.643	313378.081	425880.338	330129.5655	ko02010
MEDP1144	L-Isoleucine	Amino acid and Its metabolites	Amino acids	132.1	131.0946287	[M+H]+	C6H13NO2	3	73-32-5	6306	HMDB0000172	17191	5193	C00407	9213307.797	8655134.911	7211587.451	8754144.274	9279290.799	7955684.387	9260450.839	10492454.09	8100914.233	8610406.409	8432051.1	10463704.75	9700710.993	9313822.311	8795476.84	8055175.792	8001338.332	8521567.986	8077854.058	9545594.875	8594414.108	7289021.322	9934973.552	9872490.128	9457547.251	8717818.174	9629054.135	ko00280,ko00290,ko00970,ko01100,ko01210,ko01230,ko02010
MEDP2068	Hexaethylene-glycol	Alcohol and amines	Alcohols	283.18	282.167855	[M+H]+	C12H26O7	1b	2615-15-8	17472	HMDB0061822	49793	-	-	87579.249	93463.811	85427.8395	71158.7665	81536.309	53509.458	492244.6505	56447.1875	71452.7985	78598.541	74746.312	80659.9015	71589.2055	66472.0875	67711.4115	147737.2	46537.742	104722.758	76311.4485	44969.9865	47748.087	78307.183	84084.351	83846.793	65971.511	72678.608	85658.5935	-
MEDP2312*134	Gly-Lys	Amino acid and Its metabolites	Small Peptide	204.13	203.12644	[M+H]+	C8H17N3O3	1b	997-62-6	3080576	-	-	-	C00107	51950644.52	50392543.49	47715217.19	50471910.16	41302316.97	46300013.81	42826379.33	46401324.3	41164602.21	44263579.07	48833685.46	46310617.75	49671517.81	52273816.15	42766900.75	44172180.21	37260045.97	48699255.01	42138562.22	47125424.29	44722231.89	40311321.17	47037351.64	55029581.1	50693822.08	49674981.8	45197440.38	ko02010
MEDP1389	Carnitine C18:0	FA	CAR	428.37	427.366159	[M+H]+	C25H49NO4	2	-	52922056	-	-	-	C02301	27795942.05	34633392.68	17364201.24	23126290.32	52806594.04	14841488.21	38445485.69	17960792.16	19788154.75	21936010.49	26130156.58	19020549.47	19183853.56	28185549.63	29848331.71	24687748.31	18469881.62	24302008.95	31888091.71	20700879.49	66010007.34	18548600.31	26586396.47	23993265.19	28081648.59	27613553.27	29305864.84	-
MEDP2785*265	LPC(0:0/12:0)	GP	LPC	440.28	439.269892	[M+H]+	C20H42NO7P	2	-	132282515	-	-	-	C04230	718389.9235	2171117.487	1063963.508	634509.4695	767910.0895	553153.69	713133.2175	610284.55	527617.5675	791915.8085	1235750.314	620525.018	756549.2955	1325867.16	858211.2695	783553.8455	837660.6095	658212.584	1067282.128	1247590.851	467500.0805	887039.5155	541844.557	592478.0455	864550.153	939595.995	848507.1365	ko00564,ko04148
MEDP2811	FFA(22:1)	FA	FFA	339.33	338.3184806	[M+H]+	C22H42O2	1b	112-86-7	5281116	HMDB0002068	28792	6470	C08316	91297775.21	130971708.7	92900808.15	105199192.7	76667637.75	103289793.1	104553969.9	88168149.54	103276631.3	90618597.32	91469604.5	122757946.7	107001035.4	76484802.8	48616335.97	68601449.31	82368661.42	107735382.2	70773714.54	90859412.88	48878805.97	51656863.25	74358262.3	74984656.23	89095529.58	66040774.07	76334418.56	ko01040
MEDP2121	1-Aminopentadecane	Organic acid and Its derivatives	Organic acid and Its derivatives	228.27	227.261299	[M+H]+	C15H33N	1b	2570-26-5	17386	-	-	-	-	183125.853	266566.3355	267474.0725	207976.059	271192.707	194440.1455	354127.5595	239583.009	256741.488	235307.555	221022.5285	190102.648	218670.955	173199.436	199011.411	230327.782	241892.934	242666.7555	287471.1055	223749.163	247486.537	330136.2975	294602.1845	231947.7065	200792.9355	206353.031	180665.642	-
MEDP0658	Ethyl-dodecanoate	Alcohol and amines	Amines	229.22	228.2089301	[M+H]+	C14H28O2	1b	106-33-2	7800	HMDB0033788	-	-	-	927417.209	1287948.947	1106343.603	807046.4225	1212064.504	966075.0595	1037501.328	916621.6085	967749.085	1044829.283	1020205.195	722729.055	815724.841	745985.87	874123.449	1081917.889	998979.837	1218357.766	943899.8365	1088295.137	1096595.809	1221916.301	1091830.929	875357.318	747698.37	489250.781	576608.292	-
MEDP1141	2,6-di-tert-butyl-1,4-benzoquinone	Benzene and substituted derivatives	Benzene and substituted derivatives	221.15	220.1463	[M+H]+	C14H20O2	1b	719-22-2	12867	HMDB0013817	-	-	-	138799.895	207787.3835	239074.62	260873.827	173876.18	113491.5045	126936.136	286229.16	142765.671	132655.437	109469.3105	163626.629	210230.785	161225.9275	144521.8925	232500.0285	178889.196	260672.007	248826.031	185915.4945	107192.2175	116818.075	240738.4155	193478.226	162088.796	126982.6585	189386.1615	-
MEDP1067	Palmitoyl-N-isopropylamide	Alcohol and amines	Amines	320.29	297.3031649	[M+Na]+	C19H39NO	3	189939-61-5	5063962	-	-	-	-	698614.7665	654671.0435	664644.854	575465.064	536322.317	557004.6485	520163.16	618706.841	520184.5275	627275.3685	747135.4475	791277.9275	637996.381	589582.0415	719415.8045	671891.4025	558869.478	676997.968	704477.4605	524579.478	669969.833	618687.191	618042.74	761777.097	888002.506	815077.028	848423.7255	-
MEDP1782	Medroxyprogesterone	CoEnzyme and vitamins	CoEnzyme and vitamins	345.24	344.235145	[M+H]+	C22H32O3	1b	520-85-4	10631	HMDB0001939	6715	1094	C07119	107542.875	107742.848	137730.0505	109653.5055	147055.715	148082.747	127769.3345	147806.593	177361.747	158952.8985	100731.5525	152771.6775	132848.4165	127963.6945	121189.6955	127723.9535	141261.551	112129.147	204989.7895	86018.1885	115937.0255	167364.4645	129857.839	132845.318	174220.5765	164051.5375	109716.6195	-
MEDP1472	N'-Methyl-2-pyridone-5-carboxamide	Heterocyclic compounds	Pteridines and derivatives	153.07	152.0585775	[M+H]+	C7H8N2O2	1a	701-44-0	69698	HMDB0004193	27410	7025	C05842	215791.6095	205041.622	257121.0125	235098.416	205597.809	215290.72	282604.924	205697.3275	217608.5095	228612.5215	197603.041	210317.1025	210123.423	202962.95	258441.972	232677.575	150312.101	188049.965	230545.3715	191794.0855	190414.563	208474.135	204376.087	242442.5745	247012.233	213016.6455	181853.715	ko00760,ko01100
MEDP0849	N��-Acetyl-L-glutamine	Amino acid and Its metabolites	Amino acid derivatives	189.09	188.183	[M+H]+	C7H12N2O4	1a	2490-97-3	25561	HMDB0006029	21553	-	D07063	1938865.366	1669020.496	1455793.158	1935561.892	1400509.044	1618339.821	1572650.201	1591022.916	2098120.085	1386401.131	1836786.373	1628474.84	1705296.024	1851604.459	1316531.73	1743378.132	1318279.726	1565003.441	1068003.671	993770.332	874604.383	1503820.946	1359636.412	1818632.628	1370839.981	1758403.609	1651098.285	-
MEDP1276	Guanine	Nucleotide and Its metabolites	Nucleotide and Its metabolites	152.06	151.0494	[M+H]+	C5H5N5O	3	73-40-5	135398634	HMDB0000132	16235	315	C00242	3109654.093	2768061.26	2440210.295	3222541.265	2368237.668	2783436.05	2458899.305	3188903.951	2621162.638	2528756.533	2857545.653	2778231.489	2771885.642	2682933.816	2810763.651	2867522.828	1906519.649	2372784.393	2532695.915	2720020.528	2511809.642	2231005.347	2587129.137	3453225.616	2870742.742	2689638.172	2917534.514	ko00230,ko01100,ko01232
MEDP0160	Adenosine	Nucleotide and Its metabolites	Nucleotide and Its metabolites	268.1	267.097	[M+H]+	C10H13N5O4	1a	58-61-7	60961	HMDB0000050	16335	86	C00212	513865.839	627323.442	1140734.067	770086.576	432200.6825	1294309.056	444359.0545	293890.994	442425.9905	626384.2015	337295.8485	306426.8095	196487.805	340781.8655	257377.734	546143.0285	409665.1535	294886.5855	528452.768	260281.0915	341637.866	333936.0455	279907.0055	232893.797	340646.1205	510141.98	430447.8255	ko00230,ko01100,ko01232,ko02010,ko04080,ko04270
MEDP2223	Cork-oximate	Organic acid and Its derivatives	Organic acid and Its derivatives	205.12	204.111008	[M+H]+	C8H16N2O4	1b	38937-66-5	5173	-	-	-	-	27746.8625	27248.3355	24071.8975	37890.82	24451.8025	29973.3085	23631.606	30888.414	36725.5125	29913.607	45799.978	38367.01	41217.674	33522.049	28521.444	45681.7535	32256.864	40872.9595	33077.309	22561.3715	29450.5225	58466.2225	42215.834	51373.116	29020.68	20305.084	23114.6455	-
MEDP0523	DL-Carnitine	FA	CAR	162.11	161.1052	[M+H]+	C7H15NO3	1a	541-15-1	288	HMDB0000062	16347	52	C00318	23167333.25	12847228.36	10862717.94	16726715.81	13669678.89	9494542.691	16420987.87	12850559.95	11950774.28	10110705.61	12803846.93	12406780.77	11987566.92	13127544.3	12057148.7	13169128.04	9645231.371	17384826.83	14194016.89	10459533.05	14058341.59	14657579.7	11856921.07	16663408.59	10677735	12972972.71	15213431.91	-
MEDP2358	Pro-Glu	Amino acid and Its metabolites	Small Peptide	245.11	244.105923	[M+H]+	C10H16N2O5	1b	67644-00-2	194260	-	-	-	C00107	10334869.6	4510098.537	5537795.176	12623784.19	3420354.192	6453973.762	3167535.832	5791213.94	4568424.594	4120787.672	5459502.329	5942531.125	7176082.727	3824602.274	7284797.221	2280958.2	5342453.045	3280679.56	5749200.293	1583857.915	2695542.706	3904850.161	3335559.045	6519123.424	4409984.145	5717752.833	5615581.864	ko02010
MEDP0781	2-Undecanone	Aldehyde,Ketones,Esters	Ketones	171.17	170.1670653	[M+H]+	C11H22O	1b	112-12-9	8163	HMDB0033713	17700	-	C01875	33886.084	30112.138	21128.0755	40598.089	43988.369	42536.2375	35137.2765	30802.3005	16232.2745	24828.179	34264.0385	51775.8125	42447.0095	35712.207	46130.075	49042.3335	44017.8925	41346.724	33987.0005	47153.508	54571.395	25834.7155	32858.226	33539.589	40074.6355	41570.2495	44272.9695	-
MEDP1040	N-(2-hydroxyethyl)stearamide	Alcohol and amines	Amines	328.32	327.313729	[M+H]+	C20H41NO2	2	111-57-9	27902	-	-	-	-	39646.6715	61556.3565	38233.5255	44310.6145	81127.578	36275.7	57837.032	41895.3405	44033.914	49055.938	85706.281	31271.669	63448.9935	66396.7355	65094.4655	45139.5305	58773.39	41821.247	55821.332	74127.7915	105131.7775	51636.485	40704.5425	42841.4955	63751.59	68685.617	64820.546	-
MEDP2105	3,6,9,12,15,18,21-Heptaoxatricosane-21,23-diol	Benzene and substituted derivatives	Benzene and substituted derivatives	371.23	370.220285	[M+H]+	C16H34O9	1a	5117-19-1	78798	-	-	-	-	67174.229	77446.304	60229.136	87152.871	109313.8785	63987.13	98580.343	74862.463	58039.5155	79714.411	62989.9595	89307.662	54541.1975	64959.386	86865.401	92904.605	53320.0665	65370.474	69706.5135	70857.882	44056.0795	73381.8405	61501.028	62167.2515	70791.2345	64472.58	62281.9545	-
MEDP1870	Ile-Lys	Amino acid and Its metabolites	Small Peptide	260.2	259.189592	[M+H]+	C12H25N3O3	3	-	44298547	HMDB0028912	-	-	C00107	692853.0465	583053.0715	730205.6785	838884.414	788540.484	685127.6535	653960.6805	795880.8735	573638.8485	503116.7575	571686.1955	764931.4285	767499.432	665713.2225	670096.698	411842.6385	476496.6355	643772.7265	601381.919	437196.739	544450.6765	763303.8	622334.749	699181.219	858258.218	768915.5755	642587.796	ko02010
MEDP0636	Furfural	Aldehyde,Ketones,Esters	Aldehydes	97.03	96.02112937	[M+H]+	C5H4O2	1b	98-01-1	7362	-	-	-	C14279	17915.46	18459.957	15298.494	15107.2985	22133.9825	18294.487	18747.7865	18669.6175	11962.138	14278.169	14864.753	13484.295	24123.4915	33328.9395	19939.2895	17007.134	21146.2685	19721.118	14657.8035	22487.604	14642.8065	22896.9345	15155.6295	21770.9435	17708.9815	17759.292	16649.1255	ko01100
MEDP0745	Creosol	Benzene and substituted derivatives	Phenolics	139.08	138.0681	[M+H]+	C8H10O2	1b	93-51-6	7144	HMDB0032136	-	-	-	116859041.7	99120246.88	92881428.02	97768295.21	97579569.77	97457390.39	116016667.9	117857259.2	111885457.2	109105803.3	104972542.2	103342505.8	99726500.53	114354084.5	113610897.9	128176075.1	108843772.2	117624684.6	116917234.9	131306335.3	121172983.1	121086607.8	127623316.7	140867785.2	116623446.3	92219219.55	112823543.7	-
MEDP2145	Caprolactam	Heterocyclic compounds	Heterocyclic compounds	114.09	113.084064	[M+H]+	C6H11NO	1b	105-60-2	7768	HMDB0062769	28579	-	C06593	179378.229	200350.1105	229887.054	172203.0205	230376.0815	71153.348	244511.6305	220806.6525	229126.704	156432.5885	101544.962	272925.1605	206522.491	97329.623	219793.4725	203265.87	211475.2875	229354.453	197652.254	149624.13	144833.3895	245449.643	263054.311	152700.5205	141710.5835	204506.45	148912.726	ko01100
MEDP0668	m-Cresol	Benzene and substituted derivatives	Phenolics	109.06	108.0575149	[M+H]+	C7H8O	1b	108-39-4	342	HMDB0002048	17231	-	C01467	2193408.52	2237839.156	1989402.832	2308941.03	2922338.429	2474363.268	2652286.796	2754420.42	2061007.926	2294720.793	2559318.401	3031059.402	2867241	2089309.386	3354895.424	1542208.877	2624256.464	1396173.076	2686441.887	2058934.421	2791865.081	1976700.902	3697447.263	2237274.269	1903817.005	2670863.424	2876764.318	-
MEDP2402	Pro-Met	Amino acid and Its metabolites	Small Peptide	247.11	246.103813	[M+H]+	C10H18N2O3S	1b	52899-08-8	7408173	-	-	-	C00107	412002.9005	652073.549	423414.9825	344054.8455	702766.0845	311270.8325	537840.739	402449.639	437807.0405	421275.657	467698.091	440986.755	431786.308	386076.6345	321404.258	622608.579	275506.9525	468324.4215	355474.064	420996.4795	538106.848	173070.8105	314271.8485	498261.576	420602.762	337057.205	421310.3775	ko02010
MEDP1035	alpha-hexylcinnamaldehyde	Benzene and substituted derivatives	Benzene and substituted derivatives	217.16	216.1514	[M+H]+	C15H20O	1b	101-86-0	1550884	HMDB0031736	55365	-	-	53565.9515	48391.247	96446.6625	53558.572	70389.7385	92143.6685	73522.619	72484.2915	44191.926	65527.393	53291.3765	60570.1825	62512.163	59332.1345	48442.364	59113.689	64202.327	62126.081	58396.342	57669.295	33229.3525	67116.4615	54923.001	51184.106	63951.465	63884.5175	70835.9425	-
MEDP1670	Gly-Gly-Phe	Amino acid and Its metabolites	Small Peptide	280.13	279.1219	[M+H]+	C13H17N3O4	2	6234-26-0	6993373	-	-	-	C00098	605140.3355	906138.3435	688474.5595	1075105.332	834937.6985	880885.7915	1103896.506	1117677.358	917500.1645	952413.7105	1108070.459	1120210.963	1083488.615	918844.969	947373.413	846720.3705	685787.21	654603.568	670756.0875	628290.556	626149.765	620448.9955	804950.2905	842278.357	801816.4305	1030963.777	869420.5725	ko02010
MEDP1894	Tyr-Leu	Amino acid and Its metabolites	Small Peptide	295.17	294.157958	[M+H]+	C15H22N2O4	3	17355-10-1	87071	HMDB0029109	-	-	C00107	75825.8925	64649.3145	39899.9895	94028.0345	61152.346	45043.2465	33776.2605	73538.049	60446.658	66772.629	62483.302	102970.246	74196.9825	66864.2715	42554.4785	65189.4395	51703.353	51518.3755	53880.7785	72871.9575	66880.4675	46139.444	61212.112	75990.2125	48681.356	59416.797	71221.328	ko02010
MEDP1748	Cyromazine	Heterocyclic compounds	Heterocyclic compounds	167.1	166.096694	[M+H]+	C6H10N6	1a	66215-27-8	47866	HMDB0029862	30260	-	C14147	498951.025	530456.0145	556508.852	645577.1725	572359.5815	643441.2745	611230.991	589606.137	546818.4075	610644.8305	502175.8215	573635.82	573675.0655	621045.0115	552703.629	461295.0315	722334.127	508779.0545	632483.153	529660.014	617533.6375	504942.974	684602.8875	591866.953	579561.8195	502325.3775	620040.439	-
MEDP0453	Indole	Heterocyclic compounds	Indole and Its derivatives	118.07	117.0578492	[M+H]+	C8H7N	1a	120-72-9	798	HMDB0000738	16881	286	C00463	28686242.84	31045835.79	27127903.02	29943632.82	25452992.37	22863676.64	25327331.04	27709663.95	29413183.11	23398611.27	29788098.77	30637956.73	29182995.57	25917193.61	29476433.09	26997930.94	25149289.4	26408917.65	22452595.86	32476129.87	24723034.5	23449932.32	27239063.92	28991957.78	27511635.55	28506707.27	31779765.34	ko00380,ko00400,ko01100
MEDP2059	Androstenediol	Hormones and hormone related compounds	Hormones and hormone related compounds	291.23	290.22458	[M+H]+	C19H30O2	1b	521-17-5	10634	HMDB0003818	2710	6983	C04295	763712.911	708492.9605	844735.284	746147.06	737861.0505	828953.065	790038.6045	750394.6345	713485.021	659499.559	779526.3425	643389.017	812885.944	695726.729	769974.7005	839774.624	787847.89	809258.256	801784.078	837466.547	806391.0785	707300.885	795666.5145	644365.973	684866.684	725119.916	655165.5865	ko00140,ko01100
MEDP0713	Pyrazine	Heterocyclic compounds	Heterocyclic compounds	81.04	80.03744814	[M+H]+	C4H4N2	1b	290-37-9	9261	HMDB0034176	30953	-	C02018	231672.549	236424.5025	242435.9245	208916.502	191506.5185	204497.4525	200068.9445	217350.479	221290.076	206004.5195	219868.8205	209773.308	252783.6675	212415.48	228467.1695	213665.075	246139.55	230780.802	191975.5555	190045.02	228812.564	227668.3195	222985.959	218528.885	197235.16	249249.6095	203476.2905	-
MEDP0652	Methyl-cinnamate	Benzene and substituted derivatives	Benzene and substituted derivatives	163.08	162.0680796	[M+H]+	C10H10O2	1b	103-26-4	637520	HMDB0033833	-	-	C06358	682179.731	755152.037	679175.45	572049.857	604741.288	791703.008	712884.347	899345.3345	691319.261	691416.2775	603808.5855	548049.7905	574319.87	702824.845	649810.1685	684640.145	697080.6055	615116.874	793751.9405	637646.88	501486.2485	798791.386	658420.3405	719267.6265	627839.5835	609165.605	583191.1945	-
MEDP2097	4-Methyl-3-nitroaniline	Benzene and substituted derivatives	Benzene and substituted derivatives	153.07	152.058578	[M+H]+	C7H8N2O2	1b	119-32-4	8390	-	-	-	C18320	194397.311	224216.6235	139088.2665	131077.5595	209352.7025	172528.112	211758.032	206398.4425	162606.195	199633.8285	167736.6075	173005.79	157684.7035	197385.7075	223913.5095	144796.857	198214.7915	129155.978	233584.8615	142383.322	263781.489	231643.728	188941.022	225826.1515	249684.61	185601.508	296196.8655	-
MEDP2565	Phe-Ala	Amino acid and Its metabolites	Small Peptide	237.12	236.11554	[M+H]+	C12H16N2O3	1b	3918-87-4	5488196	HMDB0028988	-	-	C00107	320391.8615	285117.834	337572.307	350238.622	293067.8015	286649.8465	337313.5785	360232.463	274084.279	362609.5025	301239.6735	389641.629	289501.408	318430.9485	337803.9695	287513.359	268351.4875	293453.3245	285258.45	346112.925	303943.969	260501.057	348406.936	333630.8945	356358.432	313776.254	304396.608	ko02010
MEDP0827	Isophorone	Aldehyde,Ketones,Esters	Ketones	139.11	138.1045	[M+H]+	C9H14O	1b	78-59-1	6544	HMDB0031195	34800	-	C14743	55255.1055	39404.767	45863.423	40277.1975	47808.4785	46921.197	38079.257	47514.3035	59002.042	48115.027	43333.3015	36004.65	46866.504	44187.221	50179.78	41598.699	57302.6175	47426.22	48445.534	29569.8275	53535.92	51323.093	63569.582	35142.226	39356.165	51241.588	61606.0005	-
MEDP2436	Tetraethylene-glycol	Alcohol and amines	Alcohols	195.12	194.115425	[M+H]+	C8H18O5	1b	112-60-7	8200	HMDB0094708	44920	-	-	51066.763	64419.325	30246.672	37327.751	25925.8055	37701.3	33816.2435	39963.855	49187.802	33530.664	34344.3705	62303.756	99343.1415	35200.973	59808.4835	57817.3765	42181.092	24893.324	37093.903	28830.1015	24208.6605	35206.295	35498.8715	19143.248	43697.7355	53043.099	71276.5325	-
MEDP1002*237	Acetylcholine	Alcohol and amines	Polyamines	146.12	145.1102787	[M+H]+	C7H15NO2	2	60-31-1	187	HMDB0000895	15355	57	C08201	4816533.737	8094604.283	3533727.408	5658109.252	4873411.306	4956903.459	6147280.504	6288433.922	5691331.933	5369155.175	5493568.948	4485101.075	4794854.207	11028614.64	4291778.769	7493584.18	4478125.107	7602167.285	3949331.63	6724989.036	5838766.234	5385277.307	3260152.149	6661760.749	5965242.306	6012710.502	4960463.109	-
MEDP0574	Oleamide	Alcohol and amines	Amines	282.28	281.2718647	[M+H]+	C18H35NO	2	301-02-0	5283387	HMDB0002117	116314	-	C19670	8263026.976	5584904.685	6692765.574	4278694.117	4352430.797	7731293.786	4606374.356	3789117.503	4708983.382	4045960.903	4774743.803	5191634.911	4511105.432	4920263.449	2234415.754	4707045.835	4082609.619	4295260.493	4281007.575	3778512.121	3080721.85	5720443.827	3885890.439	4535214.669	2400535.098	3663515.683	2471318.925	-
MEDP1742	Ala-Phe	Amino acid and Its metabolites	Small Peptide	237.12	236.116093	[M+H]+	C12H16N2O3	1b	3061-90-3	96814	HMDB0028694	73807	-	C00107	733379.735	724651.249	702610.4015	762573.7545	628836.8265	594580.1955	736627.1735	745201.5235	636102.615	658747.441	687383.065	809669.3315	729317.3495	660880.9205	744055.4255	615655.4075	623547.022	658851.7845	642830.572	726787.435	710358.1645	624525.553	699184.415	705810.641	762355.1335	732697.693	750403.0295	ko02010
MEDP0066	N-Acetyl-L-Tyrosine	Amino acid and Its metabolites	Amino acid derivatives	224.09	223.084459	[M+H]+	C11H13NO4	1a	537-55-3	68310	HMDB0000866	21563	-	C01657	538730.232	511256.955	498448.069	509951.139	490704.8875	573995.5895	577788.8175	594974.964	602368.1935	545969.8635	548511.5465	552938.0945	569742.4725	575016.9045	532792.371	555853.9355	574315.537	526647.951	601629.395	559807.064	690410.918	651999.8045	655310.4525	479473.5815	572480.631	483049.202	602540.9085	-
MEDP2719	(2E,4E)-6-(2-aminophenyl)-2-hydroxy-6-oxohexa-2,4-dienoic acid	Organic acid and Its derivatives	Organic acid and Its derivatives	251.1	233.068809	[M+NH4]+	C12H11NO4	3	-	5281097	-	-	-	C08062	45579.7785	27231.794	36998.1015	31707.427	28408.071	31531.0435	26518.505	33543.993	16122.6465	30661.603	43611.827	95714.311	30395.758	32862.772	22693.9835	18084.9555	23633.051	18539.538	16267.1615	18426.456	11345.159	23720.2285	35871.473	17949.8245	36324.8925	29931.2205	24071.9665	ko01100
MEDP1274	(4Z,7Z,10Z,13Z,16Z,19Z)-Eicosahexaenoate	Aldehyde,Ketones,Esters	Esters	357.28	356.27152	[M+H]+	C24H36O2	3	81926-94-5	47205493	-	-	-	C16185	172301.0865	214244.636	174281.9655	272639.278	545098.101	200954.112	242173.4655	385853.867	301169.276	217540.7795	329014.575	203147.4065	177422.693	467761.627	321219.579	306308.175	197538.8515	350337.3535	223503.171	229911.457	255138.238	315603.9335	300088.847	163958.69	343458.552	367540.937	301255.317	-
MEDP1051	SPH(d18:1)	SP	SPH	300.29	299.282429	[M+H]+	C18H37NO2	2	123-78-4	5280335	HMDB0000252	16393	392	C00319	5120349.351	3297123.654	2927741.397	5959928.007	3926658.831	2440800.337	2853471.838	2662830.178	3314644.339	6111135.974	2988101.268	6077654.156	4153501.327	2936996.723	5899844.568	3427099.884	2933311.755	2244901.682	4049358.248	2000993.749	3165615.238	1943524.027	2909931.045	2933860.702	2992664.173	3666524.596	2812568.139	ko00600,ko01100,ko04210,ko04217
MEDP1288	Chrysophanol	Benzene and substituted derivatives	Benzene and substituted derivatives	255.07	254.0579088	[M+H]+	C15H10O4	3	481-74-3	10208	HMDB0030670	3687	-	C10315	180688.997	281026.166	122160.078	113191.9915	277568.6855	109704.1065	212552.7965	172754.13	198891.831	142506.4135	146514.186	121004.422	174502.6695	184890.89	156836.644	287535.799	132173.516	201635.896	199734.8445	219558.2475	171983.908	196061.582	203090.002	201819.186	195306.9545	167118.5	197040.6825	-
MEDP1819	alpha-Asarone	Others	Medicine	209.12	208.109945	[M+H]+	C12H16O3	1b	2883-98-9	636822	HMDB0031469	78309	-	C17846	458920.0045	537338.6285	485813.2165	421206.4785	605677.6245	437648.9845	554984.9445	548161.566	491943.322	459241.266	437054.5195	578656.447	374133.927	469625.2025	408262.5755	401325.0255	457069.102	471512.3635	467774.9925	487055.1035	397434.9785	426253.9915	538965.485	384289.246	491902.966	417509.2755	472385.577	-
MEDP0601	Spermidine	Alcohol and amines	Polyamines	146.17	145.1578976	[M+H]+	C7H19N3	1b	124-20-9	1102	HMDB0001257	16610	254	C00315	924993.015	1232008.407	1075952.393	896435.265	1079412.05	1208356.31	1045905.778	1104075.784	1124102.586	1173227.023	1039134.443	842487.02	1100784.592	1095019.525	1236396.087	1316447.938	1158749.37	1113158.03	992358.4145	1145433.276	1116852.946	1168909.048	1092907.279	1066577.023	1175080.744	1059136.489	955685.5565	ko00330,ko00410,ko00480,ko01100,ko02010
MEDP2646	2-((4-Amino-2-nitrophenyl)amino)ethanol	Benzene and substituted derivatives	Benzene and substituted derivatives	198.09	197.080042	[M+H]+	C8H11N3O3	1b	2871-01-4	3465817	-	-	-	C19430	29805.938	19989.7855	24422.529	24033.9	17866.135	18858.2905	21443.298	24465.6375	26654.3535	35988.6595	32169.0405	22689.731	14027.629	20887.22	30593.273	23400.5485	17150.5115	10052.731	17242.899	24193.4365	17473.881	18715.484	29778.9735	29639.231	28901.202	20067.2925	32207.3365	-
MEDP1621*154	17��-Estradiol	Hormones and hormone related compounds	Hormones and hormone related compounds	273.18	272.17763	[M+H]+	C18H24O2	1b	50-28-2	5757	HMDB0000151	16469	263	C00951	27769.7935	34901.006	49909.387	31712.3835	36252.4955	39739.0835	37526.668	23017.9005	41587.837	37135.3155	22090.636	19935.652	47811.992	24733.961	25782.8435	49941.027	40415.847	27316.8335	19871.5745	41456.5765	47383.7355	62640.65	32101.504	29507.183	31361.5845	29253.6935	37690.7315	ko00140,ko01100
MEDP1020*132	4-Hydroxyhippurate	Organic acid and Its derivatives	Organic acid and Its derivatives	196.06	195.0531578	[M+H]+	C9H9NO4	1a	2482-25-9	151012	HMDB0013678	71018	-	-	25771.4945	23770.2005	39921.0535	38265.737	21452.0375	29281.4405	35136.451	28785.819	32437.795	27079.347	22739.59	20584.202	40925.7465	22136.7725	35955.989	31944.932	23256.777	36232.676	28335.5215	31851.387	26430.808	30880.2055	39009.161	23051.301	34280.579	31511.637	21824.066	-
MEDP1001	Delta-Hexalactone	Aldehyde,Ketones,Esters	Esters	115.08	114.0681	[M+H]+	C6H10O2	1b	823-22-3	13204	HMDB0000453	589927	5442	-	489618.1485	460390.09	440589.2745	478671.8045	497772.17	408852.1615	600538.152	654793.489	505801.016	557029.074	644145.604	514702.062	603546.005	629345.066	664016.4095	672073.127	618007.595	595631.434	529040.2905	653802.4805	652005.926	690383.2675	694799.41	918780.441	615530.326	555834.618	544284.377	-
MEDP0545	2-Pyrrolidinone	Heterocyclic compounds	Heterocyclic compounds	86.06	85.052764	[M+H]+	C4H7NO	2	616-45-5	12025	HMDB0002039	36592	6452	-	5768039.276	7252004.957	7514316.7	6030776.528	5041489.476	7071420.007	10534726.36	4880685.958	7292364.977	4206314.525	6226205.927	6514900.517	5708630.287	4255551.845	5532203.819	4368621.559	4862317.421	5374410.415	5380091.658	5257107.926	5528853.756	4646997.452	6583914.3	4539702.692	5715817.394	5312272.192	5921781.42	-
MEDP1444	FFA(18:5)	FA	FFA	275.2	274.19273	[M+H]+	C18H26O2	2	-	5312511	-	-	-	C00162	149123.5905	132877.0705	155126.392	132052.729	92428.226	134262.273	211028.1965	143231.8805	163227.8325	128801.7875	164402.728	171254.2585	151276.562	166011.178	173658.1505	193001.683	166031.7645	147829.575	168033.012	142627.3445	129821.5055	153944.429	174239.246	152835.2225	151908.557	135342.62	156653.1775	ko00062,ko00071,ko00561,ko04148,ko04920
MEDP2147	Sakuranetin	Others	Others	287.09	286.084125	[M+H]+	C16H14O5	1b	2957-21-3	348130	HMDB0030090	28927	-	C09833	49362.089	21636.895	48039.02	30158.7725	38515.84	43059.564	38523.3755	40613.0775	30720.5465	21599.487	30816.445	28520.1885	19796.737	27350.0525	36803.5625	28542.6495	53699.9265	33153.6405	38988.138	31540.4595	34562.826	50545.8565	35443.8475	28991.903	40413.372	41581.182	32029.5315	-
MEDP2378	Ser-Val	Amino acid and Its metabolites	Small Peptide	205.12	204.111008	[M+H]+	C8H16N2O4	1b	51782-06-0	7020159	HMDB0029052	74823	-	C00107	152664.1025	128727.666	75354.173	123902.1275	121685.1735	58057.517	114699.46	102748.5135	108763.2795	69886.8405	91266.622	75124.027	105207.0905	137165.487	105395.964	82798.9985	39422.12	204080.8515	87933.928	77553.0855	132550.133	126540.176	150651.023	134690.2795	73222.983	103071.21	122601.6205	ko02010
MEDP2363	Arg-Ile	Amino acid and Its metabolites	Small Peptide	288.2	287.19574	[M+H]+	C12H25N5O3	1b	62632-70-6	7009553	-	-	-	C00107	591140.7255	449938.123	752792.9825	624678.114	525115.2235	838184.103	400003.758	517982.737	541121.092	500217.097	582497.3105	723392.5715	497212.3385	526035.918	494248.7255	190238.844	361952.3185	348456.9005	484595.801	368351.2285	340916.284	588664.1855	429092.437	454220.459	589521.9095	746251.8375	525013.4015	ko02010
MEDP2189	Hexadecylamine	Alcohol and amines	Amines	242.28	241.276949	[M+H]+	C16H35N	1b	143-27-1	8926	-	-	-	-	380636.1605	264897.65	301931.7575	224842.713	290666.79	274363.635	392328.433	332279.551	339041.545	287509.1755	372095.871	406319.477	271226.1825	323426.602	377135.139	317276.7015	294804.836	410194.405	295504.7195	318900.8495	249591.696	282977.454	276999.006	327085.793	161258.9785	179351.2305	182779.6835	-
MEDP2038	3-O-Methyldopa	Alcohol and amines	Polyamines	212.09	211.084459	[M+H]+	C10H13NO4	1b	300-48-1	9307	-	-	-	-	95372.64	128649.9755	142625.028	139630.461	87645.2075	79374.8365	161847.677	81947.3565	94010.51	106990.6585	147132.7145	155821.3925	72722.6345	102292.6815	103916.679	95082.7365	57897.9405	104240.19	91244.765	140307.274	166297.0315	105514.409	127027.098	132991.4815	97671.0975	99764.289	110313.0945	-
MEDP0224*128	Fructose	Carbohydrates and Its metabolites	Sugars	181.07	180.063	[M+H]+	C6H12O6	1a	57-48-7	5984	HMDB0062538	48095	-	C10906	6757330.028	4580827.801	4684647.644	6744984.42	5389999.814	3775375.087	6162124.782	6191171.452	5877904.588	5335434.877	4960257.289	7609349.551	5583744.218	5543459.254	3967595.403	4017321.714	3914181.659	5101691.422	4942551.357	4396263.502	4417999.403	3167326.959	6750117.137	5969809.458	5389515.346	4600284.169	5218115.999	-
MEDP2514	Glu-Phe-Ala	Amino acid and Its metabolites	Small Peptide	366.17	365.15869	[M+H]+	C17H23N3O6	1b	-	145455459	-	-	-	C00098	77649.3765	78539.7715	69812.5195	73723.708	58601.6105	55134.518	65909.1735	75607.723	56205.613	86124.083	72834.79	86100.502	68722.775	55672.4235	61142.0055	68747.4505	56885.9265	59754.2385	68234.9075	71163.99	74847.9225	69183.874	57983.546	60502.77	86160.2185	83009.2525	85113.6555	ko02010
MEDP2398	Pyr-Glu	Amino acid and Its metabolites	Small Peptide	259.09	258.08519	[M+H]+	C10H14N2O6	1b	29227-92-7	70530537	-	-	-	C00107	525290.7385	675584.067	387736.343	420006.6735	592534.1725	555619.56	597332.3695	487399.2135	702574.698	751950.027	387097.0695	582681.127	457477.528	566624.067	456094.8985	439984.5755	520789.5295	478258.274	513853.5055	545545.42	2014874.607	419184.132	696965.8415	492251.52	539523.751	466057.9325	617201.037	ko02010
MEDP0526	6-Dimethylaminopurine	Nucleotide and Its metabolites	Nucleotide and Its metabolites	164.09	163.085795	[M+H]+	C7H9N5	1b	938-55-6	3134	HMDB0000473	60281	5460	-	2474352.58	2515194.211	2696687.194	2891439.034	2759972.629	2935581.98	2903035.349	2841597.471	2972734.906	2728636.376	2733612.661	3155542.814	2967446.835	2633302.419	3025927.831	2472190.359	2581788.09	2665568.497	2718686.807	2766122.878	2859094.312	2390347.626	2459170.69	2835361.004	2636018.938	3122673.943	2654475.555	-
MEDP1720	2-Phenylglycine	Amino acid and Its metabolites	Amino acid derivatives	152.07	151.063329	[M+H]+	C8H9NO2	1a	2835-06-5	3866	HMDB0002210	55484	6549	-	72199.557	80996.326	87081.2405	98202.5455	93042.5525	86522.1365	91868.5085	82681.0945	88570.408	86947.4555	97977.229	84119.53	90922.502	84545.299	88565.4545	79798.763	91060.226	98449.235	75730.0275	68902.3965	80865.6755	89528.6215	79250.477	95488.144	68057.0035	110794.1775	78370.9295	-
MEDP0541	��-Valerolactam	Alcohol and amines	Amines	100.08	99.06841392	[M+H]+	C5H9NO	2	675-20-7	12665	HMDB0011749	77761	-	-	15398901.88	3156942.417	2460947.704	3128865.632	6164475.915	9381740.976	4611379.334	8263439.628	7429881.417	2650357.847	8265225.519	4839120.946	4328478.311	3793947.751	3002164.832	16399320.85	26487467.59	6431773.051	2630897.631	28583862.08	26660256.27	15301141.48	6907119.508	9111662.734	8954792.853	8600223.532	8772062.111	-
MEDP2143	N,N-Bis(2-hydroxyethyl)dodecanamide	FA	FA	288.25	287.246044	[M+H]+	C16H33NO3	1a	120-40-1	8430	HMDB0032358	-	-	C06179	62624.968	68138.4905	38696	61093.483	116500.8775	88913.367	50138.6815	55989.561	40591.536	78012.2565	79411.223	55336.844	32923.7955	65020.6435	109019.4445	59519.8495	58932.1615	56693.69	31863.8595	75108.459	36607.5355	45703.4225	48181.848	43756.5375	50623.2545	63365.165	48419.422	ko01100
MEDP0242	Nicotinamide	CoEnzyme and vitamins	CoEnzyme and vitamins	123.06	122.048013	[M+H]+	C6H6N2O	1a	98-92-0	936	HMDB0001406	17154	1497	C00153	1396535.762	1878688.887	3408835.641	1702772.305	1742170.875	2591610.242	1565353.122	1977256.211	1968228.034	2439083.228	2218257.455	2012438.812	2026197.074	1676908.657	2090363.088	2059816.926	2427632.767	3198153.856	3628849.963	1390395.572	2265712.158	2253766.713	1892952.307	2392163.46	2186450.854	2343849.628	2315257.083	ko00760,ko01100,ko01240
MEDP2000	Maleamic acid	Organic acid and Its derivatives	Organic acid and Its derivatives	116.03	115.026944	[M+H]+	C4H5NO3	1a	557-24-4	5280451	-	-	-	C01596	85604.5275	49285.6325	73794.289	62488.306	71634.639	60111.269	72235.3605	67240.756	55131.943	67772.653	78349.098	60388.7645	47917.976	70904.7015	49186.711	83309.458	44378.763	45558.4085	70723.066	62281.958	49528.277	68238.952	59708.14	45252.774	69561.4195	63936.747	49768.8735	ko00760,ko01100
MEDP2285	NSC-23766	Benzene and substituted derivatives	Benzene and substituted derivatives	422.3	421.29485	[M+H]+	C24H35N7	1b	733767-34-5	409805	-	-	-	-	266620.163	316479.643	232631.754	333845.8315	225909.1255	220541.416	217002.535	269266.128	231597.2995	290568.397	308468.8265	296005.905	317676.4125	213156.219	268125.511	223177.3595	217939.4575	203337.472	239003.9275	288125.7945	295639.2285	205681.2185	272271.009	244291.1	312347.593	254413.6265	293760.359	-
MEDP2321	Pro-Arg	Amino acid and Its metabolites	Small Peptide	272.17	271.16389	[M+H]+	C11H21N5O3	1b	2418-74-8	151004	-	-	-	C00107	154022.399	91238.4585	247021.98	381419.833	100756.582	216324.9975	89623.01	187070.9935	172228.9875	173814.6525	121677.052	194174.5185	200038.3695	265686.5345	251156.479	67653.868	183126.347	70781.773	119098.9505	175315.274	61756.6775	116628.9585	237679.6075	105968.356	209405.189	179895.6985	130700.666	ko02010
MEDP2047	N-Acetyl-Asp-Glu	Amino acid and Its metabolites	Small Peptide	305.1	304.090668	[M+H]+	C11H16N2O8	1b	3106-85-2	188803	HMDB0001067	95120	-	C12270	111352.012	92346.3195	83679.305	108097.4135	84570.577	62416.879	66448.3415	134135.4745	103147.3775	95346.1135	98566.3625	116138.193	91981.5425	109895.9145	117208.0835	95667.4145	78542.766	108269.907	99752.066	82632.8435	59699.011	80568.057	90848.5765	88706.291	96394.1055	67402.6215	82428.08	ko00250,ko01100,ko04080
MEDP2647	4-(Hydroxyamino)quinoline 1-oxide	Benzene and substituted derivatives	Benzene and substituted derivatives	177.07	176.058578	[M+H]+	C9H8N2O2	1b	4637-56-3	5360001	-	-	-	-	176357.422	154711.462	153202.6105	130697.897	158334.9895	165130.585	186415.092	165611.811	153923.792	163871.644	131782.0925	130922.155	141596.3135	178542.6675	171275.16	161607.845	152968.789	139859.1895	165107.0275	184570.528	185792.6875	137574.95	216668.7515	164173.1995	172232.6775	162260.7155	174307.97	-
MEDP1663*243	N,N-Dimethylarginine	Amino acid and Its metabolites	Amino acid derivatives	203.15	202.143	[M+H]+	C8H18N4O2	1b	30315-93-6	123831	HMDB0001539	17929	6309	C03626	4716351.415	3698485.331	5267018.039	6945527.38	3862634.381	4602441.304	4549972.56	1943836.415	4073877.438	3032199.139	3330857.82	4366169.685	3786524.886	3662173.261	5475148.217	3798926.357	5504159.668	3728094.157	3817434.113	2658803.167	2928975.147	5504830.954	3913700.168	4987052.865	4329921.981	3859893.446	3603632.107	-
MEDP0020	L-Methionine	Amino acid and Its metabolites	Amino acids	150.06	149.051	[M+H]+	C5H11NO2S	1a	63-68-3	6137	HMDB0000696	16643	5664	C00073	74954890.66	77148542.71	65492662.61	89860559.87	61513595.57	72461734.32	77012664.51	83721688.65	75583626.99	61728086.34	71708379.94	72866988.11	71418161.56	68768680.9	64972691.87	74715540.3	55620286.33	75182914.17	66899504.54	64271421.34	71555316.55	66914203.99	63995843.03	81945333.58	69961603.99	76261091.52	79592478.07	ko00270,ko00470,ko00970,ko01100,ko01210,ko01230,ko01240,ko04148,ko04980
MEDP1295	Cytarabine	Nucleotide and Its metabolites	Nucleotide and Its metabolites	244.09	243.0855205	[M+H]+	C9H13N3O5	2	147-94-4	6253	HMDB0015122	28680	-	C02961	40175.6725	82271.0345	64897.263	64094.2245	34485.0465	44654.3405	52187.4265	71444.7835	60773.1345	38043.1355	50696.208	55984.8065	82731.233	70857.407	61175.75	60913.9855	39224.6735	39051.284	48758.0675	77040.0925	83526.611	45018.8025	54101.0955	77354.422	65055.303	64026.876	47525.8605	-
MEDP2495	Arg-Asn	Amino acid and Its metabolites	Small Peptide	289.16	288.154604	[M+H]+	C10H20N6O4	1b	68040-95-9	53972225	HMDB0028704	-	-	C00107	114282.4795	120916.6365	95317.564	121675.7355	125813.1565	165285.504	147037.16	148179.12	153096.1395	143519.046	231519.3855	87840.7865	212464.841	190467.288	133835.6055	175454.8675	136312.858	113321.7705	89201.0615	105438.0735	88807.05	93822.136	146883.5775	185401.74	189713.686	143919.8555	110219.04	ko02010
MEDP1736	5-Methylcytidine	Nucleotide and Its metabolites	Nucleotide and Its metabolites	258.11	257.101172	[M+H]+	C10H15N3O5	1a	2140-61-6	92918	HMDB0000982	20607	5919	-	219064.877	168932.483	241453.6965	110302.1345	203605.4105	193103.5345	181622.6805	269679.0645	164610.786	202832.749	307080.517	201441.447	234137.4735	196357.6355	205615.001	297461.9195	316307.621	205475.2585	276349.147	254960.8285	265911.265	150409.003	250506.0175	255642.4715	165529.9705	222905.772	222418.446	-
MEDP2164	2,2-Dihydroxymethyl-1-azabicyclo[2.2.2]octan-3-one	Heterocyclic compounds	Heterocyclic compounds	186.11	185.10464	[M+H]+	C9H15NO3	1b	5608-24-2	322968	-	-	-	-	5162805.405	7416924.121	5134000.873	3868290.4	3889298.659	3317170.512	4459004.702	4546790.953	4491627.558	4844273.49	3698985.658	3710780.229	4127159.734	4576852.173	6422506.226	4861634.652	3539391.093	4065227.524	4413737.564	6137583.511	5650172.323	4722844.824	6153620.701	3987469.703	4484544.975	3757993.05	4936693.967	-
MEDP1795	Palmitoylethanolamide��PEA��	Alcohol and amines	Amines	300.29	299.282429	[M+H]+	C18H37NO2	1b	544-31-0	4671	HMDB0002100	71464	-	C16512	106329.059	219773.513	56349.7625	100092.263	232484.0755	69310.965	143714.8525	127298.934	179797.63	77575.1245	287420.744	81719.1015	135748.656	131194.453	87688.1945	169570.24	107601.79	155086.4065	139218.04	132602.432	180607.98	171451.896	130554.9355	74690.393	103957.8145	114414.649	100327.228	ko04080
MEDP1942	N-MethyTrans-4-Hydroxy-Proline	Amino acid and Its metabolites	Amino acid derivatives	146.08	145.0738932	[M+H]+	C6H11NO3	3	4252-82-8	11768700	-	-	-	-	134359.8385	132455.883	85587.106	120105.756	104143.8895	136092.0265	111640.4695	123142.46	143129.945	137120.1905	89796.26	157111.9165	102970.2605	189434.41	127597.107	129560.976	103659.5495	122135.9645	117494.781	193298.8895	153795.327	188472.9365	206244.288	153587.5335	133938.9935	77599.482	143031	-
MEDP0437	Ergothioneine	Organic acid and Its derivatives	Organic acid and Its derivatives	230.11	229.0884974	[M+H]+	C9H15N3O2S	2	497-30-3	5351619	HMDB0003045	4828	53	C05570	3622962.09	3787518.93	2556575.8	2782272.325	2602162.675	4473524.177	2466120.898	2720235.445	3691881.299	3157546.881	4531601.034	2878182.854	2635261.469	2249280.67	3072620.807	3109652.642	3040167.711	3869438.284	2905422.166	3204501.018	2548284.907	4259702.726	2229590.208	3127003.824	2800817.532	3011932.111	2647431.245	ko00340,ko01100
MEDP0151	2-Hydroxy-6-Aminopurine	Nucleotide and Its metabolites	Nucleotide and Its metabolites	152.06	151.049	[M+H]+	C5H5N5O	1a	3373-53-3	76900	HMDB0000403	62462	5392	-	1606988.342	1262109.879	1179071.645	2152839.726	1472205.555	2064463.912	1319834.156	2102513.199	1754635.025	1496488.249	1832751.911	1509317.315	1894242.158	1697559.637	1521971.617	1934771.067	1769659.889	1510847.631	1316687.727	1463420.66	1278868.855	1227794.09	1519645.305	2284386.203	1598923.959	1920877.106	2023026.81	-
MEDP1802	Proline betaine	Amino acid and Its metabolites	Amino acid derivatives	144.1	143.094629	[M+H]+	C7H13NO2	1a	471-87-4	115244	HMDB0004827	35280	7089	C10172	34796630.34	35060111.42	32133308.9	34990087.46	31291359.59	29012406.6	27825133	31392392.23	30962369.6	34331638.11	34421605.87	32213909.39	35859684.9	38120049.02	29460638.42	29678111.59	28498939.9	31202560.08	28312315.99	35590095.29	30367574.61	26811011.28	33584133.72	36973463.7	35571338.17	33949535.01	30901528.69	-
MEDP2494	Thr-Arg	Amino acid and Its metabolites	Small Peptide	276.17	275.159355	[M+H]+	C10H21N5O4	1b	13448-26-5	7016110	-	-	-	C00107	1183854.524	1380332.479	1290738.129	1313267.476	1420132.262	1437386.764	1317234.428	1446282.752	1270275.363	1468828.3	1558930.577	1376947.231	1415054.501	1466034.428	1436850.194	1580509.126	1550887.491	1427150.654	1618110.182	1497098.464	1475369.687	1476562.017	1289924.767	1322269.676	1444555.515	1461710.086	1437384.648	ko02010
MEDP1272	20,26-dihydroxyecdysone	Hormones and hormone related compounds	Hormones and hormone related compounds	497.31	496.30358	[M+H]+	C27H44O8	3	19458-46-9	21123946	-	-	-	C16500	481263251.5	436094974.7	347978320.8	409621428.2	370254080.3	359457089.9	362065659.1	457653355.8	306824701.5	452146287	341083138.6	385303387	398496933	446427006.4	359911414.6	369661429.6	461134464.1	363406936.3	384795354.1	468664827.2	320216574.5	437106067.4	304334351.8	385700501.6	345317627.7	333282197.5	306923729.9	-
MEDP0115	1,4-Dihydro-1-Methyl-4-Oxo-3-Pyridinecarboxamide	Heterocyclic compounds	Pteridines and derivatives	153.07	152.059	[M+H]+	C7H8N2O2	1a	769-49-3	440810	HMDB0004194	27838	-	C05843	17000135.54	18474063.52	17390712.2	17251830.07	16093039.68	16357389.68	17735360.63	14346388.37	19252276.39	17123030.71	18434267.79	14698163.2	14806192.08	18657941.15	14304031.13	15382845.84	15330303.72	17010148.98	17491916.94	15442162.77	17312375.7	19646387.1	13947824.25	16149396.47	15289708.11	18064857.52	18524347.68	ko00760,ko01100
MEDP1728	4-Carboxypyrazole	Organic acid and Its derivatives	Organic acid and Its derivatives	113.03	112.027278	[M+H]+	C4H4N2O2	1b	37718-11-9	3015937	HMDB0060760	-	-	-	34179.8935	31998.7775	29306.1265	37686.45	28214.628	34787.53	27195.4685	25320.7345	36989.896	20753.5875	56582.4	40565.401	40665.4655	42553.0635	48716.5195	44992.685	28068.5165	41183.4805	48214.0295	42892.862	38611.614	37805.539	34257.0365	39164.397	39288.152	38891.8255	25859.2925	-
MEDP2558*139	Arg-Gly	Amino acid and Its metabolites	Small Peptide	232.14	231.13259	[M+H]+	C8H17N5O3	1b	108347-93-9	142765	HMDB0028709	-	-	C00107	1777994.2	1897587.388	1838610.317	2145987.53	1660288.944	1654234.868	1589275.359	1651453.125	1415317.857	1600978.989	1771497.443	1794812.369	1632099.403	1709582.914	1716240.147	1553488.878	1384297.411	1704772.877	1472911.739	1770587.594	1583820.536	1645932.93	1622993.44	1831899.848	1709849.631	1879530.81	1747259.102	ko02010
MEDP0178	Uracil	Nucleotide and Its metabolites	Nucleotide and Its metabolites	113.03	112.027	[M+H]+	C4H4N2O2	1a	66-22-8	1174	HMDB0000300	17568	258	C00106	541913.883	735947.147	501267.4245	353627.563	612388.991	1047726.206	455223.146	664181.517	657402.3355	518186.6725	365270.376	270921.392	550819.3775	540849.6445	723777.4965	495857.4835	1138813.946	588304.4245	439498.5255	346225.2355	1064699.467	1099016.209	591174.157	474552.717	665714.9	634987.1595	505965.208	ko00240,ko00410,ko00770,ko01100,ko01232
MEDP0682	Hydroxyacetone	Aldehyde,Ketones,Esters	Ketones	75.04	74.03677944	[M+H]+	C3H6O2	1b	116-09-6	8299	HMDB0006961	27957	-	C05235	236139.8165	157745.8045	266437	252428.8785	128207.128	222704.9155	213370.928	171696.9465	133829.3135	169773.2155	158957.6955	265489.256	242123.435	172256.8455	195556.3665	167546.522	142712.771	266818.327	129105.3175	118349.513	152028.7955	158720.436	152328.2175	233670.4255	174629.666	194409.1645	237367.0635	ko00640,ko01100
MEDP0868*104	N-Methylalanine	Amino acid and Its metabolites	Amino acid derivatives	104.07	103.063332	[M+H]+	C4H9NO2	1a	3913-67-5	5288725	HMDB0094692	17519	-	C02721	7397988.488	10642405.3	7904053.832	9836854.424	13886956.4	8879855.394	9662675.853	11054767.58	12771803.39	11961495.7	8347040.484	9383784.057	10620135.34	12124595.48	10419797.98	12272643.13	12151902.03	9548623.399	7441014.832	13325012.54	14066833.93	8562331.918	11445688.03	10941439.37	11698536.47	12040510.84	10159093.82	-
MEDP2365	Ala-Pro	Amino acid and Its metabolites	Small Peptide	187.11	186.100443	[M+H]+	C8H14N2O3	1a	13485-59-1	83525	HMDB0028695	73393	-	C00107	1005398.785	1803305.842	1000387.201	1696734.203	1354024.224	1662775.397	1280838.431	1767735.772	1058264.075	2168289.437	1305784.102	1904838.575	1575714.899	1595537.777	1347645.172	1445836.998	1312925.947	1520019.283	1558527.026	1269179.508	1318874.987	1665794.557	1419270.195	1631765.518	2435646.424	1806689.092	1402061.527	ko02010
MEDP2587	Phe-Hyp	Amino acid and Its metabolites	Amino acid derivatives	279.13	278.126658	[M+H]+	C14H18N2O4	1a	90965-82-5	53480675	HMDB0011176	-	-	-	425742.6055	476432.947	421231.6045	471404.3025	422030.7085	386921.2695	460651.16	565621.1965	405832.6245	413305.9685	470415.2385	535051.6085	544946.7215	442103.4695	471538.4265	437463.613	408827.062	428345.3705	427394.3835	431708.8855	446260.318	356676.74	413964.908	492213.602	400467.076	447231.312	443638.2445	-
MEDP2132*108	1-Aminocyclobutanecarboxylic acid	Amino acid and Its metabolites	Amino acid derivatives	116.07	115.063329	[M+H]+	C5H9NO2	1a	22264-50-2	89643	-	-	-	-	4548042.198	3949638.45	3544668.727	5172922.198	5329607.266	5555599.697	4288965.091	6788591.14	6764653.526	5072334.651	5637082.338	5024202.84	5967749.217	6238849.303	3790589.533	5733290.967	3918238.233	5048151.327	3700388.602	5570488.784	4242526.187	3865192.644	4865818.999	7098988.235	5822740.644	6610789.964	4996541.374	-
MEDP1753	Glucosaminic acid	Carbohydrates and Its metabolites	Sugar acids	196.08	195.074289	[M+H]+	C6H13NO6	1b	3646-68-2	73563	-	-	-	C03752	126830.63	137435.844	148457.29	200781.1095	167130.158	135976.1715	114223.1815	175429.2615	150609.6265	182634.871	148757.8525	253534.0015	240737.7535	115843.5955	190959.7865	67319.6045	182684.5595	147836.7205	215068.2785	164357.7175	165479.038	139383.2175	129444.305	157698.289	170720.5165	169854.0545	243008.0195	ko00030,ko01100
MEDP2556	Pro-Asp	Amino acid and Its metabolites	Small Peptide	231.1	230.08972	[M+H]+	C9H14N2O5	1b	85227-98-1	7079450	-	-	-	C00107	385296.936	725609.7015	434778.806	645382.067	521054.5545	378140.039	394962.8725	373534.0935	482644.648	413640.9915	480191.108	288094.798	219510.901	596333.805	943062.6935	299214.8145	308434.2905	183551.5605	250115.266	357157.7305	382200.8945	371806.6325	376875.2545	394343.5625	570682.031	517311.3225	415908.1555	ko02010
MEDP2426	Proline-Hydroxyproline	Amino acid and Its metabolites	Small Peptide	229.12	228.11046	[M+H]+	C10H16N2O4	1b	18684-24-7	11902893	HMDB0006695	74767	-	C00107	3873487.158	4008048.904	3390191.662	5756655.87	3037459.968	4570056.201	2897708.712	3165670.48	4078488.934	3576308.237	3860109.576	3403159.668	2449628.486	4131677.433	3165892.944	4433910.25	3099216.829	3313261.832	2715567.119	3489252.407	3336397.761	2648320.37	3051598.528	4876331.38	3624558.638	4898587.36	3729232.719	ko02010
MEDP1434	Carnitine C4:DC	FA	CAR	262.13	261.121239	[M+H]+	C11H19NO6	3	-	-	-	-	-	C02301	627409.8615	738042.9565	438362.978	568241.5475	687332.687	486709.076	432442.6665	721196.582	727726.5155	527677.7225	593992.7095	496887.955	792337.111	531034.1365	549907.5215	634411.4175	538065.0805	598754.321	477250.7495	582641.4955	565123.785	367911.9045	551082.804	1069991.717	557592.2965	551778.029	712578.282	-
MEDP1869*251	His-Leu	Amino acid and Its metabolites	Small Peptide	269.16	268.153541	[M+H]+	C12H20N4O3	3	7763-65-7	189008	HMDB0028889	-	-	C05010	445909.476	264922.347	307365.4735	343314.009	318917.762	268939.834	222664.961	378241.071	302631.6055	321324.4415	358942.0805	466293.614	503822.268	315853.2335	277991.0255	236751.2745	276581.098	313299.916	280685.8985	219602.979	214074.7255	300076.0205	286691.061	318051.3355	366566.4655	381844.5885	313209.206	-
MEDP0063	N-Acetylaspartate	Amino acid and Its metabolites	Amino acid derivatives	176.06	175.048	[M+H]+	C6H9NO5	1a	997-55-7	65065	HMDB0000812	21547	5776	C01042	535516.801	849564.9145	381488.184	483817.452	1033104.396	349112.8125	565261.866	597301.5575	429631.2895	714714.978	506056.8	498047.482	477817.8575	648506.065	787940.1245	612866.5525	414666.346	799625.904	580628.9555	798742.0015	1233199.315	381684.0725	411869.5985	602319.621	681807.5805	863310.8475	621227.103	ko00250,ko01100
MEDP0387	L-Homoarginine	Amino acid and Its metabolites	Amino acids	189.13	188.127	[M+H]+	C7H16N4O2	1a	156-86-5	9085	HMDB0000670	27747	5640	C01924	221948.1435	189673.0005	317199.628	428871.001	233610.4525	378161.1265	228993.818	264024.002	284619.266	323409.3175	491194.845	390489.86	360093.849	508734.049	292404.521	392854.7385	478125.2525	187638.1895	403383.804	197991.42	141750.104	236783.032	493015.563	372632.848	460067.0805	339785.9265	359650.3625	-
MEDP1818*240	Bicine	Organic acid and Its derivatives	Organic acid and Its derivatives	164.09	163.084459	[M+H]+	C6H13NO4	1b	150-25-4	8761	HMDB0011727	39066	-	-	151933.4805	86409.572	103400	125334.603	181744.706	187518.216	105439.889	180040.873	197545.0115	147253.4565	156403.1855	151692.0085	169423.9075	203315.3165	110601.864	198899.649	122025.422	132082.31	85177.33	124624.5885	98632.788	121800.636	113021.9845	231899.432	145930.15	190388.005	120287.501	-
MEDP2131*106	L-Isoserine	Amino acid and Its metabolites	Amino acid derivatives	106.05	105.042594	[M+H]+	C3H7NO3	1a	632-13-3	6999797	-	-	-	C00740	27249585.99	11949307.92	36629137.56	49081187.04	39269952.61	23045199.81	35803341.94	28085542.5	29784090.36	37548130.37	36329250.63	52483691.74	26653361.25	32729152.63	33099200.49	28508951.57	43404709.72	24658730.33	44788025.9	40007762.32	42921319.51	40107984.21	40099423.96	30215738.08	35306088.03	28831400.47	33094302.61	ko00260,ko00470,ko01100
MEDP0086	Urea	Alcohol and amines	Amines	61.04	60.032	[M+H]+	CH4N2O	1a	57-13-6	1176	HMDB0000294	16199	6	C00086	438686.1705	408357.2615	510789.0285	517440.7935	708761.865	525920.736	606778.1	499179.054	559878.7345	414102.495	691099.623	380884.9115	472289.684	417262.0615	412950.357	385996.032	569853.629	481210.1605	530037.6475	368668.2795	466247.4845	519501.1075	449541.814	484555.494	631892.323	453224.2385	476948.7155	ko00220,ko00230,ko00240,ko00330,ko00780,ko01100,ko02010
MEDP2525	2-Amino-2-methyl-1,3-propanediol	Alcohol and amines	Alcohols	106.09	105.07843	[M+H]+	C4H11NO2	1b	115-69-5	1531	-	-	-	-	301859.446	331452.922	392285.476	409696.0655	330792.732	285080.225	284671.8635	272426.631	301744.374	328943.0765	339314.8625	344861.478	399003.3885	424803.9455	354511.4925	362654.4055	313469.2725	354925.1165	325024.9105	301520.238	303502.6045	319827.4455	381425.8315	376959.784	333528.554	351398.0395	352750.885	-
MEDP0791*107	4-Aminophenol	Benzene and substituted derivatives	Phenolics	110.06	109.0527639	[M+H]+	C6H7NO	1b	123-30-8	403	HMDB0001169	17602	6051	C02372	25081263.47	19474626.05	23155732.74	30519650.32	19754730.14	22309279.42	19964890.56	27226450.1	25327745.09	23896600.21	29217334.67	29195337.01	32010946.61	25126908.26	20712269.03	25199898.02	23763125.03	20421251.75	18736572.96	22274428.13	20661613.73	16993637.17	21570988.43	30774727.97	26407537	26230202.78	22790215.55	-
MEDP1949	5-Aminoimidazole ribonucleotide	Nucleotide and Its metabolites	Nucleotide and Its metabolites	296.06	295.05615	[M+H]+	C8H14N3O7P	2	25635-88-5	161500	HMDB0001235	138560	6097	C03373	778607.9645	2629656.678	1088657.006	1192373.621	2838545.134	1729642.026	550558.0005	754035.4825	1232300	1182788.547	945281.541	273168.3635	998076.3495	1336668.686	625270.7525	1160437.686	1263999.227	612441.5095	420458.345	1381432.964	361006.849	571418.401	616569.546	2177285.524	1784918.227	1845074.42	1299515.263	ko00230,ko00730,ko00860,ko01100,ko01240
MEDP2334	(R)-(-)-1-Amino-2-propanol	Alcohol and amines	Amines	76.08	75.068414	[M+H]+	C3H9NO	1a	2799-16-8	439938	-	-	-	C03194	656497.594	381745.059	438847.2545	643828.3665	585571.3085	664964.934	859869.5055	566860.699	847278.1285	596940.5835	639833.85	620641.8185	601434.5285	548539.3485	536260.082	669883.8035	772176.6745	732540.51	856923.5075	629449.4825	738803.3575	869816.406	617938.4505	546861.7425	772886.111	682538.24	639814.5125	ko00260,ko00860,ko01100
MEDP1792	N-methyl-4-aminobutyric acid	Amino acid and Its metabolites	Amino acid derivatives	118.09	117.078979	[M+H]+	C5H11NO2	1b	1119-48-8	70703	-	-	-	C15987	166052.062	120747.774	124360.6105	152318.4805	112435.346	70883.1215	150034.384	75098.8265	70269.7235	133204.2495	197661.1705	209108.0395	58540.0655	81567.3715	146345.5105	74601.544	229325.5555	173781.4155	234830.9445	116409.6195	238330.843	360835.146	200739.5575	126502.428	129981.2355	105099.2535	128200.6815	ko00760,ko01100
MEDP1777	Methionine Sulfoxide	Amino acid and Its metabolites	Amino acid derivatives	166.05	165.045964	[M+H]+	C5H11NO3S	1b	62697-73-8	847	HMDB0002005	17016	6428	C02989	884882.0535	1477655.267	1506060.404	1768047.144	1756266.426	1187442.743	1796576.294	1257323.273	936468.0955	1534309.289	2328179.571	2252123.637	1686728.827	1177997.093	2001437.572	1102383.349	2117076.629	1541481.127	1979032.968	1493446.903	1352502.698	1627782.755	2679776.125	1590605.838	1404817.734	2015483.95	1524650.38	ko00270,ko01100
MEDP2386	Ile-Gln	Amino acid and Its metabolites	Small Peptide	260.16	259.15266	[M+H]+	C11H21N3O4	1b	59652-60-7	7020102	-	-	-	C00107	429411.9945	271180.2975	274838.3255	338109.85	332162.528	199878.3285	303053.3115	336630.5815	374587.197	275413.7625	318101.6155	471767.7645	430488.6255	275822.4035	381528.451	236162.6575	196238.337	290580.2235	432042.783	314088.039	349547.1195	196908.0405	347484.9035	381088.933	489948.049	419669.046	302515.893	ko02010
MEDP2368	6-aminonicotinamide	Nucleotide and Its metabolites	Nucleotide and Its metabolites	138.07	137.058912	[M+H]+	C6H7N3O	1a	329-89-5	9500	-	-	-	-	684758.465	602934.5975	649801.787	894787.498	683488.6525	700260.278	647235.6435	655848.6265	667147.575	654041.948	661370.2005	791930.047	668050.8565	494881.7655	553346.607	627444.5815	425885.5095	591351.661	674148.517	549995.3745	606294.1565	476355.993	590571.6235	700079.968	626357.8795	776194.754	733508.8915	-
MEDP0152	3'-Adenylic acid	Nucleotide and Its metabolites	Nucleotide and Its metabolites	348.07	347.063	[M+H]+	C10H14N5O7P	1a	84-21-9	41211	HMDB0003540	28931	-	C01367	4830684.943	4506484.215	3261526.814	3081581.999	3510404.531	2956777.998	2758116.871	2852689.635	2870159.523	2199951.673	2630000.471	2159254.502	2030356.546	2443506.232	1987071.137	1909669.811	1555497.18	1614817.58	1434695.95	1310659.087	2039578.962	1580840.991	1843944.688	1583077.428	1646769.774	1670417.896	1824636.78	ko00230,ko01100
MEDP0692	Triethylamine	Others	Hydrocarbon derivatives	102.13	101.1204495	[M+H]+	C6H15N	1b	121-44-8	8471	HMDB0032539	35026	-	C14691	1287377.638	1229946.27	1302977.723	1466026.882	1095051.557	1416489.145	1179425.823	1221376.896	1213043.965	926034.8	822817.704	1295953.866	1571650.211	1387475.322	1209064.969	1166063.613	1127706.503	1439796.404	1124611.026	1418339.892	1224538.808	874401.8095	1144570.13	1363753.768	1366755.224	1068226.513	1161763.811	-
MEDP1786	N1,N8-diacetylspermidine	Alcohol and amines	Amines	230.19	229.179027	[M+H]+	C11H23N3O2	1b	82414-35-5	389613	HMDB0041947	-	-	-	336976.403	432024.763	432059.2145	332389.5685	411207.017	412392.396	365115.4985	339641.889	345774.9415	370704.9575	453902.986	363084.69	230279.443	213174.2675	396150.3225	282620.972	417997.5575	393418.861	417371.5165	560183.1585	270750.4185	531283.0025	303732.931	330064.4205	313595.39	332164.6955	390113.732	-
MEDP1501*232	Isocytosine	Nucleotide and Its metabolites	Nucleotide and Its metabolites	112.05	111.043262	[M+H]+	C4H5N3O	1a	108-53-2	66950	-	-	-	-	263598.769	139205.486	214850.476	327946.15	155627.9175	351234.3375	213950.374	343449.844	182813.269	207371.087	293951.195	226423.8375	377694.425	237991.343	154743.396	245904.3005	288570.0865	215365.895	136125.871	153474.0855	261145.696	137044.5195	221070.223	360240.112	333270.8075	287853.6845	210548.3685	-
MEDP0881	Phosphocholine	Nucleotide and Its metabolites	Nucleotide and Its metabolites	184.07	184.0739	[M]+	C5H15NO4P+	1a	107-73-3	1014	HMDB0001565	18132	6326	C00588	739723.787	505913.431	316534.275	606541.906	1370630.466	764542.7915	668759.801	739358.841	833335.2605	666737.569	879158.727	426879.622	586598.4695	1069561.634	684372.087	815299.956	637762.3325	508722.455	501413.215	691463.765	433041.6965	587564.6935	332965.844	972351.4255	809287.298	859880.193	578891.0265	ko00564,ko01100
MEDP0125	Choline	Tryptamines,Cholines,Pigments	Cholines	104.11	104.108	[M]+	C5H14NO+	1a	62-49-7	305	HMDB0000097	15354	56	C00114	693376.083	797582.8265	610707.537	821023.893	1199085.283	526049.349	828292.913	702580.345	771823.6195	773331.75	566460.1555	803518.0575	659171.4725	775419.7795	790033.8135	787574.087	760601.1415	708981.829	540050.7895	1015472.888	1155844.363	607386.4655	979781.1245	705592.4575	755599.4405	731129.5315	828356.6735	ko00260,ko00564,ko01100,ko02010
MEDP2542*133	Gln-Gly	Amino acid and Its metabolites	Small Peptide	204.1	203.09006	[M+H]+	C7H13N3O4	1b	2650-65-9	6992691	HMDB0028797	73848	-	C00107	45786138.22	48893606.35	43773270.18	50256613.91	42340170.57	42654647.58	42443659.77	41614720.14	37806636.12	41751975.84	43596428.02	48302866.13	48323203.48	45258529.6	40304652.2	41663616.2	38005722.95	40803527.56	41409687.68	45952317.73	42964184.7	39992110.81	44589815.44	48532425.32	46101349.91	48068805.11	41418332.71	ko02010
MEDP2554	Ala-His	Amino acid and Its metabolites	Small Peptide	227.11	226.106591	[M+H]+	C9H14N4O3	1a	3253-17-6	9837455	HMDB0028689	73771	-	C00107	1590908.435	482978.9025	1275490.615	4391057.827	1502728.873	2995023.65	1573260.414	3401408.87	2450044.477	1807110.604	2102103.426	1435693.481	1662550.689	2788753.569	1828436.409	1913823.03	1236943.701	2370325.347	1413768.797	2395340.397	2165839.279	1319468.406	1688029.256	3784852.597	2663749.28	2174400.829	1996861.35	ko02010
MEDP0899*119	3-Methyladenine	Nucleotide and Its metabolites	Nucleotide and Its metabolites	150.08	149.0701452	[M+H]+	C6H7N5	1a	5142-23-4	135398661	HMDB0011600	38635	-	C00913	751189.3975	837169.291	658870.6495	934026.889	742087.2525	665599.4815	740777.824	705974.5355	604161.4555	593128.545	677542.748	912156.677	824896.1595	647650.476	905274.318	689812.033	505904.878	827514.8995	879132.226	961188.31	641694.754	728574.4125	748404.631	898410.652	1024325.837	857960.0815	748791.146	-
MEDP0510	Carnitine C2:0	FA	CAR	204.12	203.1158	[M+H]+	C9H17NO4	1a	14992-62-2	1	HMDB0000201	57589	-	C02571	18293665.81	40262943.07	22547239.18	22088562.23	37838513.26	9234008.403	30375021.29	21657980.82	19609688.25	19199029.57	22167942.86	22782319.14	15246380.24	20313204.32	21960078.79	18288885.35	18375812.65	35222057.69	21737023.79	27703803.97	33504158.91	24235309.37	31664231.77	23866642.8	22424740.1	15917105.1	28433150.48	-
MEDP1132	3-Carboxypropyltrimethylammonium	Organic acid and Its derivatives	Organic acid and Its derivatives	146.12	145.110273	[M+H]+	C7H15NO2	2	6249-56-5	22620	-	-	-	-	2275856.438	3574956.745	2047928.849	2429521.839	2309735.889	1898696.827	3454248.556	1900539.032	1617386.752	1384459.882	1781160.002	2395599.949	1278540.409	2860993.352	2550372.311	2237191.173	1614610.51	2645230.199	1806188.511	2842316.072	2943806.671	2861662.956	1796327.379	2048414.414	2622747.517	2047639.458	2252313.997	-
MEDP2567	Pro-Gln	Amino acid and Its metabolites	Small Peptide	244.13	243.12136	[M+H]+	C10H17N3O4	1b	18668-08-1	7408110	-	-	-	C00107	1613927.418	1066666.25	1510851.343	3002078.194	770105.445	1231879.34	1150386.33	1441274.657	1079067.693	916053.0125	2084747.154	1340023.136	1576542.513	1833551.48	2059629.267	681322.7545	1352647.594	894487.0815	1271431.372	473622.9765	478998.036	835997.201	1185823.506	741284.735	1413181.178	1591858.815	1247902.627	ko02010
MEDP2380	Lys-Met	Amino acid and Its metabolites	Small Peptide	278.15	277.14547	[M+H]+	C11H23N3O3S	1b	97729-52-7	7016114	-	-	-	C00107	142638.6915	135689.9155	133261.176	163618.586	243963.3265	162339.97	137587.9685	160031.6465	138352.638	122178.081	163077.7785	166493.8025	218017.2425	156719.829	170906.4545	168164.547	125371.066	105098.295	121482.6275	155972.428	184358.698	110323.5005	185889.134	210681.245	172785.681	160265.7275	242071.0335	ko02010
MEDP1734	5-Aminoimidazole-4-carboxamide	Heterocyclic compounds	Heterocyclic compounds	127.06	126.054161	[M+H]+	C4H6N4O	1a	360-97-4	9679	HMDB0003192	2030	629	C04051	42948.799	82404.6345	110987.168	76797.6115	52971.3915	56825.6715	59517.6685	43916.902	54135.207	58177.454	46361.999	80591.4675	42539.8115	37920.913	111362.18	36744.868	73961.4145	55068.6025	76218.3995	40885.7275	83038.3465	76021.7935	56079.726	26354.526	52618.111	67006.7825	58146.0605	ko00230,ko01100
MEDP1718	2-O-Methylcytosine	Heterocyclic compounds	Heterocyclic compounds	126.07	125.058912	[M+H]+	C5H7N3O	1a	3289-47-2	160679	HMDB0004339	70854	-	C02376	91551.1865	124018.3775	96588.1485	108906.5085	161088.9805	71786.6015	127633.3755	133843.3025	82268.6645	98773.903	99076.5655	143208.911	74633.4015	105840.924	131026.439	100338.4275	108941.605	108818.5345	114717.1025	113986.824	105485.6615	146333.5685	101932.734	108483.449	120072.4765	117453.497	106361.559	ko00240,ko01100
MEDP0163	Cytidine	Nucleotide and Its metabolites	Nucleotide and Its metabolites	244.09	243.086	[M+H]+	C9H13N3O5	1a	65-46-3	6175	HMDB0000089	17562	3376	C00475	156920.4225	141575.05	156711.447	168973.4795	111553.897	117799.606	154594.941	191103.288	123426.812	149676.7975	135613.417	170300.2965	212625.2725	72191.6005	171779.787	145031.498	96726.116	150708.1175	149360.0245	146684.508	175172.7005	150199.288	173229.547	164860.9345	133520.921	130707.0695	153238.959	ko00240,ko01100,ko01232,ko02010
MEDP0734	2-Aminophenol	Benzene and substituted derivatives	Phenolics	110.06	109.0528	[M+H]+	C6H7NO	1b	95-55-6	5801	-	-	-	C01987	822401.2075	909618.2025	764977.3545	971043.0245	618338.8855	793715.661	879858.49	824701.627	687216.5485	657711.2755	698033.365	761366.3735	999849.7055	704646.224	953761.2765	798997.665	737685.799	784100.51	607221.8095	808617.534	768631.4365	725745.391	827826.999	879518.7585	731868.941	844649.268	865196.1675	ko00380,ko01100
MEDP0039	Betaine	Others	Others	118.09	117.0789786	[M+H]+	C5H11NO2	1a	107-43-7	247	HMDB0000043	17750	287	C00719	39501433.95	40764421.72	38397890	40528051.49	23712648.55	48555667.16	39057061.21	49577839.25	45350975.57	35803321.04	35493390.99	41007970.87	38979214.29	53546968.68	37705129.75	47833460.24	25670395.01	45638369.13	30452753.29	44190571.48	28872296.33	39537785.81	38219765.96	46624318.76	36621327.11	42088342.22	37425184.15	ko00260,ko01100,ko02010
MEDP0891	L-Tryptophanamide	Amino acid and Its metabolites	Amino acid derivatives	204.11	203.1058621	[M+H]+	C11H13N3O	1b	20696-57-5	439356	HMDB0013318	791437	-	C00977	999862.8505	1012807.675	823501.955	1045696.052	852571.143	813938.3815	817400.4295	889189.3025	874278.0445	871798.551	935701.939	918404.2115	992278.451	864276.6975	984369.938	962458.0215	820635.083	911520.7495	850554.427	963872.065	893666.8165	835795.5935	1043566.507	898296.8645	925777.5785	826374.861	936009.885	-
MEDP2367	Ser-Pro	Amino acid and Its metabolites	Small Peptide	203.1	202.095358	[M+H]+	C8H14N2O4	1b	23827-93-2	4369021	-	-	-	C00107	3556624.839	3205364.878	2850732.017	3825168.669	1361626	4851808.16	2736046.851	2203745.491	3084433.563	1634145.975	2770691.49	3077683.715	3910309.962	3228640.552	2272743.744	3292840.405	2538475.748	3294534.467	2547416.653	1051462.196	1686533.623	2833710.825	1345493.979	2839931.429	2007168.81	2496609.506	2289233.885	ko02010
MEDP1411	Carnitine C13:0	FA	CAR	358.3	357.287909	[M+H]+	C20H39NO4	3	142674-35-9	3072472	HMDB0241308	-	-	C02301	223952.905	167578.7425	116181.205	209987.4645	397319.073	218023.115	147836.82	132473.0715	196860.7235	123662.7185	159298.911	339873.3695	188427.667	149207.633	185614.927	90248.513	564491.7955	161393.744	136086.805	248738.651	205724.219	260330.288	207983.0615	179761.1195	199196.0885	189267.858	210441.5265	-
MEDP1383	Carnitine C20:5	FA	CAR	446.33	445.319209	[M+H]+	C27H43NO4	3	-	-	-	-	-	C02301	95026.2545	82073.9355	58365.431	43874.583	144260.3855	30902.937	57896.509	65720.2815	37482.2675	53828.6495	51237.351	39851.64	71549.8225	67919.7875	45080.457	63712.969	53992.2475	52109.3945	75685.5335	97275.9475	112566.835	37701.54	45139.561	75111.9925	72287.2765	41631.2525	60957.3055	-
MEDP2739	Tripropylamine	Alcohol and amines	Amines	144.17	143.167399	[M+H]+	C9H21N	3	102-69-2	7616	HMDB0032545	38880	-	-	434465.079	416320.7365	415314.981	419501.823	394303.335	330592.4675	318124.0135	379250.318	345684.742	395261.8755	415757.1175	530726.036	473728.399	374605.0735	387793.2905	399125.833	283679.327	321422.5085	320524.3865	488514.294	396089.1875	273933.374	433599.794	376691.783	368480.435	407779.424	377900.209	-
MEDP2412	N-(2-hydroxyethyl)-3-pyridinecarboxamide	Heterocyclic compounds	Heterocyclic compounds	167.08	166.074228	[M+H]+	C8H10N2O2	1b	6265-73-2	72663	-	-	-	-	3910928.442	3953201.116	2672205.137	3785376.229	3377245.54	2838868.121	3788067.269	4186655.44	2994674.261	3124090.952	3512023.013	4387447.813	3782438.624	3605170.615	3807593.234	3281449.97	2855416.493	3646485.537	3373155.082	3583642.323	3291709.417	3219489.818	3724400.183	4271869.886	3709134.656	3360246.622	3594962.401	-
MEDP2820	Carnitine C12:1-OH	FA	CAR	358.26	357.251524	[M+H]+	C19H35NO5	3	-	71464579	-	-	-	C02301	62728.508	99983.701	39958.6785	90810.202	147164.4115	51256.887	96965.279	74589.5215	72702.1555	61327.6035	56143.1005	98426.974	85566.0655	85228.5285	86131.6395	71428.0545	67728.995	137160.4	88359.554	62118.675	98466.948	99305.1155	138732.2835	141510.8275	98337.2505	84760.379	74184.4845	-
MEDP1512	Phe-Val	Amino acid and Its metabolites	Small Peptide	265.15	264.1473925	[M+H]+	C14H20N2O3	1b	3918-90-9	7359122	HMDB0029008	-	-	C00107	70656.3415	81786.7535	90872.3275	82462.922	73919.54	78479.263	76584.6505	71958.47	85647.4715	70055.5885	103868.789	94626.8745	57361.5265	74544.873	84346.1115	86626.6995	43330.828	70560.6955	67581.7495	80959.394	64349.3245	60967.499	77384.7735	82048.9445	71941.0645	105565.8865	88526.6625	ko02010
MEDP1780	Leu-Phe	Amino acid and Its metabolites	Small Peptide	279.17	278.163043	[M+H]+	C15H22N2O3	1a	3063-05-6	6992310	HMDB0013243	73585	-	C00107	71335.593	22381.851	12677.856	52482.7685	99497.397	17980.5805	61297.5315	83733.6815	53477.5235	43782.322	32916.303	103484.8265	65685.89	104241.849	96804.6425	38210.207	16556.7085	53573.406	95584.636	52140.036	53575.103	23825.716	89892.1575	130472.9385	70051.645	51202.842	47994.4275	ko02010
MEDP1912	Thr-Leu	Amino acid and Its metabolites	Small Peptide	233.15	232.142308	[M+H]+	C10H20N2O4	3	50299-12-2	7021828	HMDB0029065	-	-	C00107	208843.1915	21420.013	36075.619	201839.5995	128076.111	30521.6115	191688.182	473436.8525	91697.264	98035.6045	145413.2365	402188.481	175970.212	348918.424	218433.5645	48830.915	51533.651	300310.011	277160.614	83185.1	56840.192	47115.291	108742.9135	163371.8315	179474.0945	179000.438	180734.3145	ko02010
MEDP1418	Carnitine C11:1	FA	CAR	328.25	327.240959	[M+H]+	C18H33NO4	2	-	-	-	-	-	C02301	84660.563	99312.5835	47404.2405	79498.572	104186.1285	64913.1005	163186.63	112658.59	145027.2065	59405.96	156510.3275	86974.099	102906.306	96754.7675	83026.4575	135726.8595	59232.92	186306.981	155781.174	84442.152	144733.666	136714.2195	314717.5935	127624.739	158920.2465	107875.8195	109564.997	-
MEDP1401	Carnitine C14-OH	FA	CAR	388.31	387.298474	[M+H]+	C21H41NO5	2	-	71464541	-	-	-	C02301	122454.1775	178775.5445	92872.1845	114121.3015	117376.453	89223.9845	94337.3155	75226.0055	95363.1955	88410.545	56727.6845	97064.181	62935.2565	91507.3095	92812.506	96429.265	73170.385	130029.2135	111372.563	120986.1535	199609.6945	107765.0605	164160.1965	224609.958	110225.0865	96307.502	80546.7345	-
MEDP1644	Aniline	Alcohol and amines	Amines	94.07	93.057849	[M+H]+	C6H7N	1a	62-53-3	6115	HMDB0003012	17296	489	C00292	491606.866	573119.452	409931.8285	537670.54	479111.306	377446.812	452497.931	583561.5795	425622.3765	489190.0125	453186.598	499752.118	514996.927	478369.6565	491945.1935	544623.348	440400.91	545165.1725	411049.657	474110.635	456998.824	436601.0575	484808.569	529772.0995	484653.1995	552674.3275	474615.241	-
MEDP1325*285	LPC(22:6/0:0)	GP	LPC	568.34	567.332491	[M+H]+	C30H50NO7P	2	-	10415542	-	-	-	C04230	351538.3635	532660.408	360414.05	279933.844	440737.663	219811.697	179458.603	329811.048	440175.44	361618.127	343373.7235	370982.4155	489346.888	349852.8945	372620.04	311134.0575	296470.981	455874.5645	276486.638	1083623.973	650155.2545	177655.5795	547756.2255	502890.875	314772.8535	420928.537	472155.72	ko00564,ko04148
MEDP1246*147	2,4-diacetamino-2,4,6-triphenoxy-D-mannopyranose	Carbohydrates and Its metabolites	Sugar derivatives	247.13	246.12154	[M+H]+	C10H18N2O5	3	-	52940203	-	-	-	C20424	1613494	771947.4185	534629.275	1770506.557	774875.184	751122.664	1020013.29	1584268.085	917709.4355	890883.319	1110875.398	2024023.829	1701268.296	1731082.68	1404393.393	587401.8485	724445.0405	1058342.149	756063.9145	875703.928	428588.397	1059189.206	1270604.113	1279791.401	1156682.958	1112751.593	1102949.941	ko00520,ko01100,ko01250
MEDP0878*123	N-Methyl-L-Glutamate	Amino acid and Its metabolites	Amino acid derivatives	162.08	161.0688	[M+H]+	C6H11NO4	1b	35989-16-3	439377	HMDB0062660	16440	-	C01046	230645.0155	337496.872	194402.6765	340672.0165	248225.85	279261.0935	250001.496	331867.2275	195423.6185	198121.829	367625.2055	397747.9175	264559.9485	203903.721	204075.675	255702.8735	191381.8705	333427.4545	218310.364	236743.339	236612.0225	337056.548	273452.8645	328890.215	261308.5735	300922.531	325388.2505	ko01100
MEDP0859*245	Gly-Phe	Amino acid and Its metabolites	Amino acid derivatives	223.11	222.100449	[M+H]+	C11H14N2O3	1a	3321-03-7	92953	HMDB0028848	-	-	C00107	124441.3095	102421.137	99282.735	136203.686	85825.2755	170141.5665	62799.474	95319.516	105748.173	104969.8	71381.3185	132542.072	79533.038	160796.656	79151.4635	49814.265	50057.632	73497.0965	80207.4075	69084.2675	45914.0055	65204.0765	76239.4355	76961.4485	100773.934	75238.859	86041.425	ko02010
MEDP0189	Progesterone	Hormones and hormone related compounds	Hormones and hormone related compounds	315.23	314.22458	[M+H]+	C21H30O2	1b	57-83-0	5994	HMDB0001830	17026	402	C00410	1081438.021	730313.582	1777150.068	2029557.663	323337.5495	3845832.577	781549.692	765752.347	670284.3005	761546.5235	1148372.903	763939.097	1196348.881	1094285.884	838706.767	793112.7055	2376705.02	687811.392	444956.3175	429685.1305	196155.8235	1693112.312	480801.885	874987.244	889848.5225	851675.6545	1309252.124	ko00140,ko01100,ko04080,ko04114,ko04914
MEDP0246	Nicotinic Acid	CoEnzyme and vitamins	CoEnzyme and vitamins	124.04	123.032	[M+H]+	C6H5NO2	1a	59-67-6	938	HMDB0001488	15940	6272	C00253	6808307.266	7060190.891	6260012.409	7987612.393	6287186.362	6243436.938	5840844.624	6849791.801	5732564.209	5940405.502	6196952.075	5814978.464	6954298.14	5606949.004	6696209.418	6335993.429	6105333.66	6706152.845	5784992.09	6676983.494	6592588.284	5856775.011	6311245.842	7182195.659	6604030.03	6876548.555	6212078.325	ko00760,ko01100,ko01240
MEDP0336*268	LPC(0:0/14:0)	GP	LPC	468.31	467.301191	[M+H]+	C22H46NO7P	1a	-	24779490	-	-	-	C04230	545168.635	940574.645	677795.433	513488.5555	733590.001	329105.4765	456232.66	463134.4865	346492.3255	470248.5175	517668.241	426931.491	525395.782	621845.073	646885.979	584183.446	449602.2305	394013.5705	311152.155	721818.989	363716.7775	803511.1985	592998.896	417213.5625	527326.654	618986.935	559424.914	ko00564,ko04148
MEDP2816	Carnitine C6-2OH	FA	CAR	290.16	289.152539	[M+H]+	C13H23NO6	3	102673-95-0	128145	HMDB0000552	70857	5536	C02301	104374.531	40085.7505	75933.444	168665.746	32500.536	47857.5575	78230.043	73841.982	36017.424	69852.4365	69472.17	139480.516	75895.529	168588.913	163125.576	81046.0725	47182.4295	116699.6085	59572.606	35112.1745	21731.6085	95106.8725	41640.3215	126421.5305	65080.6905	91354.1625	75742.6345	-
MEDP2865	Carnitine C15:2	FA	CAR	382.3	381.287909	[M+H]+	C22H39NO4	3	-	-	-	-	-	C02301	72554.1555	96219.5435	48549.2	57927.977	47960.363	52628.5815	53292.948	57603.339	90673.749	54025.591	54779.59	57655.9095	86711.566	56636.3305	56430.896	69161.6155	81767.323	72365.506	81101.6145	74530.029	118179.246	134620.595	123248.0665	172064.1585	64066.3755	75455.2895	60123.0245	-
MEDP1080	Gly-Trp	Amino acid and Its metabolites	Small Peptide	262.12	261.111328	[M+H]+	C13H15N3O3	1b	2390-74-1	92181	HMDB0028852	-	-	C00107	198530.762	47066.1425	85025.8935	157652.9655	87310.7345	44861.8815	67487.5985	107562.8095	133695.5145	117908.156	101769.268	201530.232	184419.2445	148799.3405	153585.796	30111.205	40786.1455	76286.794	88438.5275	62068.573	35251.615	85174.649	76495.333	71165.098	115523.795	65505.294	95218.344	ko02010
MEDP1395	Carnitine C17:0	FA	CAR	414.36	413.350509	[M+H]+	C24H47NO4	2	-	53477803	-	-	-	C02301	752333.575	628548.196	388831.634	593964.7925	1000252.058	441699.9515	838107.1195	411247.524	582016.935	446542.508	572571.5035	626509.7125	421089.635	672556.0395	601098.4745	589838.4895	477239.421	727539.9535	959037.622	619377.6545	1825070.885	505493.036	632924.1365	688744.426	651977.201	704200.135	757053.621	-
MEDP1336*279	LPC(0:0/20:5)	GP	LPC	542.32	541.316841	[M+H]+	C28H48NO7P	3	112667-21-7	71316309	-	-	-	C04230	13740289.61	12767409.08	9211572.157	7776581.778	34596051.96	7369238.943	19842239.56	20888666.7	10473225.88	10924806.64	14229632.64	10938175.1	13469407.73	10089494.05	15282054.33	13885466.48	14661972.71	14857562.72	7480620.301	36120054.23	25594472.79	6751261.871	23421880.85	11358028.6	14057293.32	13581988.23	12850237.82	ko00564,ko04148
MEDP0495*275	LPC(0:0/18:2)	GP	LPC	520.34	519.332491	[M+H]+	C26H50NO7P	1a	27304-12-7	71768169	-	-	-	C04230	8948687.932	10865523.63	8524141.437	5972937.307	8807765.399	4065251.459	13438125.13	6527138.868	6709530.402	5456985.708	10155769.04	8513921.234	8700923.596	8716006.47	6079408.85	9589673.3	9492438.387	7974038.735	6831576.073	10152267.84	10629510.15	5910263.211	11041134.98	6547184.502	8375030.658	7515217.679	4994682.297	ko00564,ko04148
MEDP1923	Cyclo(Phe-Glu)	Amino acid and Its metabolites	Small Peptide	277.12	276.111008	[M+H]+	C14H16N2O4	3	-	-	-	-	-	C00107	1347455.992	2014352.872	1483473.181	1485333.159	2009255.002	1210766.179	1888312.449	2047141.949	1623679.905	1185767.107	1014214.253	1433397.425	1414136.737	1384589.931	1745959.369	1812956.297	1271455.182	1767090.479	1115961.015	2263527.525	2068935.501	1455287.45	2216193.93	1378610.002	1733037.586	1762697.464	1701633.469	ko02010
MEDP2861	Carnitine C17:1	FA	CAR	412.34	411.334859	[M+H]+	C24H45NO4	3	-	-	-	-	-	C02301	265532.1385	256109.0265	174598.972	176402.8105	233562.922	141407.7265	247500.7735	142912.939	190691.9195	133455.8245	164950.4045	179300.56	203604.871	186323.5095	161080.49	143330.607	160103.533	222582.0625	262760.2745	194903.764	419716.6805	129464.2075	183651.743	191382.4595	187165.4835	193080.3055	209153.4815	-
MEDP0894	3-Methoxytyramine	Benzene and substituted derivatives	Phenolics	168.1	167.0946287	[M+H]+	C9H13NO2	1b	1477-68-5	1669	HMDB0000022	742324	5094	C05587	203969.795	178375.0205	171602.4935	189601.013	181891.7195	165800.0265	206434.0735	217764.415	199470.0085	206804.318	210512.797	243977.8525	267324.4995	180675.2645	188496.6875	205348.8625	147486.1405	163138.465	189577.485	170942.617	204508.9215	191700.601	194697.0135	263722.386	227328.061	228074.5835	223742.1255	ko00350,ko01100
MEDP2058	Phenethylamine	Alcohol and amines	Amines	122.1	121.089	[M+H]+	C8H11N	1a	64-04-0	1001	HMDB0012275	18397	-	C05332	3236352.891	2883515.549	2403998.235	3203035.773	2983853.057	2562815.341	2965464.463	3311596.581	2899967.798	2897623.884	2957997.372	3264248.525	3234587.849	2921843.632	2852591.651	2962820.339	2578643.858	2891794.375	2582467.443	3246067.143	2922854.001	2578536.069	3169467.558	3316780.718	2982280.313	2994565.054	3100419.735	ko00360,ko01100
MEDP2369	L-Tyrosinamide	Amino acid and Its metabolites	Amino acid derivatives	181.1	180.089878	[M+H]+	C9H12N2O2	1b	4985-46-0	151243	-	-	-	-	97504.005	92908.7015	99325.4505	195137.9825	113771.659	147476.564	127959.0735	126850.265	114400.3785	107534.5665	119816.4185	109920.7005	176653.611	132704.1795	147423.2265	81464.3375	104368.9245	141544.7785	74835.933	140849.418	142165.0175	137558.838	137467.6025	94418.971	86353.9245	132741.338	142801.085	-
MEDP2596	Lys-Phe	Amino acid and Its metabolites	Small Peptide	294.18	293.17339	[M+H]+	C15H23N3O3	1b	6235-35-4	151410	HMDB0015371	5296	-	C00107	186266.6195	140691.216	137062.297	170690.13	163668.6395	159265.589	215978.227	234880.6545	210623.5215	200464.7735	162214.919	193995.5745	175547.1885	242118.52	198070.6595	223679.781	155619.1155	197184.5575	145170.6205	167616.997	185640.8975	171208.9145	165094.7015	223549.195	188640.508	186442.2965	247095.6115	ko02010
MEDP1346*272	LPC(0:0/16:0)	GP	LPC	496.34	495.332491	[M+H]+	C24H50NO7P	2	66757-27-5	15061532	-	-	-	C04230	22883151.76	28243950.71	38620778.44	22455497.98	23923487.38	23392109.23	23207138.87	17956848.8	22577728.5	26029049.34	11679697.97	15849321.38	18265682.44	28264122.23	19330711.77	16571362.79	19513587.44	25135088.68	13348446.48	24926857.02	24741490.08	23383633.31	20371714.86	17952180.61	18360396.78	25209116.65	20165441.18	ko00564,ko04148
MEDP0184	3,3',5-Triiodo-L-Thyronine	Hormones and hormone related compounds	Hormones and hormone related compounds	651.8	650.79	[M+H]+	C15H12I3NO4	1b	6893-02-3	5920	HMDB0000265	-	-	C02465	125806.9345	85760.2155	92507.1465	87971.36	99688.286	76546.196	77176.2875	99554.65	68163.0395	67665.6095	95576.141	74781.2665	89533.0615	86427.264	82878.494	139885.538	58214.9625	66732.797	123182.275	138786.2445	72273.1595	100270.4215	133918.126	70772.6895	91492.8005	77657.915	87018.985	ko00350,ko01100,ko04080
MEDP1625	Androstanedione	Hormones and hormone related compounds	Hormones and hormone related compounds	289.22	288.20893	[M+H]+	C19H28O2	1b	846-46-8	222865	HMDB0000899	15994	5855	C00674	139934.596	267080.662	251636.511	134464.6885	136641.6645	107114.798	161341.432	179729.638	234165.068	105460.11	173706.364	94525.55	107469.5325	223945.898	58452.7895	244091.3665	140124.9365	67552.513	120988.224	69688.3685	94614.069	113240.1785	160876.812	157821.249	135207.7105	111506.1735	126147.7095	ko00140,ko01100
MEDP2388	Tyr-Asp	Amino acid and Its metabolites	Small Peptide	297.11	296.100838	[M+H]+	C13H16N2O6	1b	87085-11-8	9817652	-	-	-	C00107	41614.693	33738.3865	31983.4705	50714.97	45093.572	48232.375	40223.9655	36185.6415	45031.518	39236.7485	33706.162	38619.8535	40862.9645	66409.0225	32103.735	27137.4435	21828.825	25605.1415	32096.8845	50823.8425	26898.9285	27645.182	40044.1995	21567.005	58594.7405	41932.6845	32727.8825	ko02010
MEDP1196	Biotinamide	Alcohol and amines	Polyamines	244.11	243.10413	[M+H]+	C10H17N3O2S	3	6929-42-6	83831	HMDB0001458	16615	6255	C01893	146176.607	116669.4925	124329.4595	153170.7595	153326.3445	131103.227	118719.9965	157156.8685	111880.272	148865.434	109007.346	156646.5915	155692.35	117236.9395	123751.577	139464.286	138200.7345	125303.2355	105518.3095	135736.5975	139166.9855	105817.604	163351.4305	183102.103	90921.3605	116165.6025	156153.668	-
MEDP2113	2-Phenylpropylamine	Benzene and substituted derivatives	Benzene and substituted derivatives	136.11	135.104799	[M+H]+	C9H13N	1a	582-22-9	11398	-	-	-	-	550977.9465	683867.6375	716629.905	766410.5085	802321.8215	554694.0105	635501.988	623414.261	674649.074	530476.912	572096.5	754577.774	597887.0285	465254.012	773009.881	730316.3715	580001.6985	590477.425	488571.405	793395.2135	607491.552	553070.6475	738285.33	638408.8385	584848.5835	465520.615	591544.491	-
MEDP2722*266	2,22-Dideoxy-3-dehydroecdysone	Hormones and hormone related compounds	Hormones and hormone related compounds	448.34	430.30831	[M+NH4]+	C27H42O4	3	-	23724770	-	-	-	-	5132398.148	5279505.08	2990726.898	3572273.455	9245536.938	1697310.674	4476139.529	3596342.327	2569869.81	2216902.515	1903626.868	2770693.188	5913934.492	4253333.161	3067950.354	2599926.442	3290416.571	2624964.555	3710850.208	5086879.709	4850081.54	1382936.438	4589999.958	3773090.634	3810503.501	4039050.144	4332362.842	-
MEDP1933*117	Cyclopentylglycine	Amino acid and Its metabolites	Amino acid derivatives	144.1	143.0946287	[M+H]+	C7H13NO2	3	2521-84-8	314101	-	-	-	-	1019177.427	1298286.531	1130125.374	906444.2665	1090549.445	1748460.524	1100007.639	1143419.731	1305475.907	1382905.238	1297452.049	1035018.648	1454823.862	1071385.894	1143353.804	1292390.11	871890.5075	1198930.592	952147.869	1700195.053	1332617.668	1085590.674	1131142.137	1233390.768	1122131.249	1166356.902	1478897.095	-
MEDP1419	Carnitine C10:0	FA	CAR	316.25	315.240959	[M+H]+	C17H33NO4	2	1492-27-9	10245190	-	-	-	C02301	637977.793	1108483.833	580733.5575	420541.285	243518.276	350288.595	565520.641	473180.21	358282.983	488387.54	404017.7435	631218.9445	558951.5885	504342.788	304273.935	484988.7905	387577.2435	1094550.06	685717.513	572486.355	367999.568	434943.1865	730124.015	1008754.854	519078.901	647339.934	551593.014	-
MEDP1924	Cyclo(Pro-Glu)	Amino acid and Its metabolites	Small Peptide	227.1	226.095358	[M+H]+	C10H14N2O4	3	-	-	-	-	-	C00107	374984.615	522037.7365	402281.8235	351571.9755	419505.2625	386947.2715	317617.0055	464354.506	437031.029	396317.065	373164.21	363040.809	430042.897	456906.68	397893.2805	335031.408	342217.24	443088.9715	275023.573	574518.9765	519585.8715	349066.2755	423878.7975	446018.415	460531.226	416307.237	404972.1725	ko02010
MEDP2790	LPC(0:0/14:1)	GP	LPC	466.29	465.285542	[M+H]+	C22H44NO7P	2	-	-	-	-	-	C04230	436832.355	1977345.058	623242.6675	357104.7405	555682.7685	270505.0385	528220.263	550801.7875	399835.2745	540184.5395	1004249.375	330176.409	631664.94	680070.4405	566511.74	638861.127	522003.302	513233.176	665611.492	926025.813	336405.7095	873501.15	536527.82	362073.931	629741.1165	655091.3765	705480.365	ko00564,ko04148
MEDP0380	2-(Dimethylamino)Guanosine	Nucleotide and Its metabolites	Nucleotide and Its metabolites	312.13	311.123	[M+H]+	C12H17N5O5	1a	2140-67-2	135501639	HMDB0004824	19289	7086	-	241276.787	357721.783	245304.2025	258508.617	285723.4895	317693.1275	228987.127	288626.403	203148.051	215974.81	212871.542	383366.4965	312513.516	231619.1175	221928.505	180185.401	210492.0695	390269.539	210825.5725	238621.1345	241838.6435	277294.3135	257090.0875	194253.3615	328189.7505	332897.344	303952.9425	-
MEDP0401	5'-Deoxy-5'-(Methylthio) Adenosine	Nucleotide and Its metabolites	Nucleotide and Its metabolites	298.1	297.09	[M+H]+	C11H15N5O3S	1a	2457-80-9	439176	HMDB0001173	17509	3425	C00170	8303994.727	3485970.571	938424.2815	8328596.424	4678369.032	1701673.578	7470480.578	9168796.034	2410842.612	5851105.289	5385447.963	6691033.694	10163760.83	6661371.663	8411724.155	5390154.733	7320203.896	5834522.865	7222602.939	4895740.3	2213231.98	4840351.171	9279054.701	7230389.559	6198886.788	6353702.199	6183612.994	ko00270,ko01100
MEDP2866	Carnitine C20:3	FA	CAR	450.36	449.350509	[M+H]+	C27H47NO4	3	-	-	-	-	-	C02301	722570.5175	725517.7595	376686.028	482261.9765	1019440.979	270527.1295	791449.461	442244.2035	324300.4025	349566.0505	349610.256	306703.6655	543003.3875	834857.9505	619539.0975	523098.9855	520140.8635	397219.9075	549494.7985	496404.049	715703.566	295338.0475	605392.174	392706.8575	516044.145	521113.4065	488269.286	-
MEDP1703	Methyldopa	Amino acid and Its metabolites	Amino acid derivatives	212.09	211.084459	[M+H]+	C10H13NO4	1b	555-30-6	38853	HMDB0011754	61058	-	C07194	1064201.697	601352.6405	644457.0285	778650.3675	658134.4155	478827.893	764758.3515	780740.738	807095.17	682026.8695	871266.514	798440.2835	783487.544	849498.8855	777869.805	689024.2925	529483.296	554338.157	665020.28	826738.0015	683568.3315	631261.1515	721021.145	872385.675	772463.0935	809589.249	594676.256	-
MEDP1667*158	Phe-Glu	Amino acid and Its metabolites	Small Peptide	295.13	294.1216	[M+H]+	C14H18N2O5	3	3617-45-6	151134	HMDB0028994	-	-	C00107	212979.0735	133662.8745	71329.2525	151771.696	141325.521	78830.1975	121319.9705	145344.7115	154718.122	122863.162	148912.3435	190236.8225	154421.213	266522.2115	137551.284	121984.4835	86538.668	146928.115	157000.262	174040.5135	166242.571	131089.0445	179097.1135	162951.603	135105.1105	141710.763	142049.7675	ko02010
MEDP1529	Carnitine C14:2:DC	FA	CAR	398.25	397.2464378	[M+H]+	C21H35NO6	2	-	-	-	-	-	C02301	8267203.905	15809770.71	6856358.211	6221442.288	8100999.478	5790726.014	9854074.243	7336634.063	7016573.434	4991042.906	6316774.68	6750496.115	8774963.904	5882751.048	8960259.977	6153360.258	4860894.365	10591280.55	11249859.87	7910435.433	15261659.32	6189968.246	11143917.22	12225926.26	8361458.514	8559335.035	8823490.59	-
MEDP2819	Carnitine C3:1-2OH	FA	CAR	248.11	247.105589	[M+H]+	C10H17NO6	3	910825-21-7	91825606	HMDB0002095	85470	6484	C02301	147218.4045	168461.2665	129603.256	211449.967	154536.384	90026.96	93090.6335	162333.75	116342.8815	176080.877	171498.6435	118489.4485	143715.1625	137295.4925	97809.069	173795.326	182788.103	246714.7585	126867.142	168176.679	197723.2675	139014.1115	133431.03	192933.6045	192590.961	189599.4655	164869.4795	-
MEDP1511	Met-Glu	Amino acid and Its metabolites	Small Peptide	279.1	278.0936427	[M+H]+	C10H18N2O5S	1b	14517-44-3	7015689	-	-	-	C00107	648516.737	570638.061	555527.2605	684785.2685	592806.9045	500284.3855	577201.6625	722600.982	537277.272	531619.5285	573259.561	734100.8575	614571.9655	546778.566	615529.5875	632621.602	519122.58	462599.8725	441208.414	627744.063	636104.1635	402773.8795	607824.534	750087.2895	589888.2745	529142.605	572652.975	ko02010
MEDP2870	Carnitine C22:5	FA	CAR	474.36	473.350509	[M+H]+	C29H47NO4	3	-	71464594	-	-	-	C02301	545128.5195	307821.7755	146472.6065	370962.407	353756.084	117565.7135	193706.7535	139109.2175	202797.144	267729.7825	217325.954	105757.8635	213451.071	335537.1425	186460.9005	247167.028	187083.5185	154863.9595	434454.6025	413163.363	377176.949	269955.1055	169003.025	213169.861	314150.369	269686.2665	228154.1125	-
MEDP0174	Purine	Nucleotide and Its metabolites	Nucleotide and Its metabolites	121.05	120.044	[M+H]+	C5H4N4	1b	120-73-0	1044	HMDB0001366	17258	6193	C15587	16606528.91	16152706.3	12598747.42	17675601.24	15743613.57	13930459.27	13814055.83	18143383.77	15266195.15	14718803.48	16207057.84	18452477.81	17621485.08	15235025.81	17116453.21	14654059.43	14245670.13	15465090.8	14878693.55	16457538.17	15415237.69	14801861.07	18002478.05	18979450.2	16219326.85	16154934.78	16101746.55	-
MEDP1354	Mycosporine-serinol	Amino acid and Its metabolites	Amino acid derivatives	262.13	261.1212	[M+H]+	C11H19NO6	3	59719-29-8	442866	-	-	-	C10607	53733.322	29802.495	29182.983	32110.4905	45120.306	46090.264	61027.2865	78091.133	73125.551	36524.4565	44545.6915	60167.242	76522.1985	29126.544	73712.3525	72669.467	64439.04	45325.3525	26729.1395	51089.9715	63194.2755	36577.1005	43671.65	63292.467	62496.6935	61185.238	63699.414	-
MEDP1428	Carnitine C8:1	FA	CAR	286.2	285.194009	[M+H]+	C15H27NO4	2	-	70679121	-	-	-	C02301	75404.2585	71675.42	60601.7905	73216.0355	80445.784	129204.587	52812.568	63562.196	107275.733	67183.9905	85769.838	84065.111	69402.749	65897.078	62792.0185	68872.344	66576.243	167039.3	100100.5865	110806.423	68003.587	102492.0455	61653.1855	107481.0365	85598.2885	69062.312	93897.438	-
MEDP2876*290	LPC(24:6/0:0)	GP	LPC	596.37	595.363791	[M+H]+	C32H54NO7P	3	-	10579392	-	-	-	C04230	203732.886	227846.133	172154.242	215043.282	242614.601	135982.72	271375.8995	115473.6445	190739.854	129707.822	223059.6445	90106.872	225365.4	149722.0825	265656.819	224164.898	183474.063	252302.4335	127347.5395	483026.8095	208482.057	142188.679	335527.2455	187372.891	158991.997	148289.7055	194766.8605	ko00564,ko04148
MEDP1289	Carnitine C6:0	FA	CAR	260.19	259.1783583	[M+H]+	C13H25NO4	2	6418-78-6	6426853	HMDB0000705	70749	5673	C02301	423223.826	505761.647	282773.4375	232031.916	220288.834	220688.55	331286.9075	269818.087	342378.4935	278447.9265	197598.749	257810.406	307459.5585	398227.4705	197854.714	267495.8715	184411.8505	659134.6495	240791.8795	306727.976	415391.328	245167.2475	293038.881	412303.202	333784.546	294187.216	344244.8855	-
MEDP1404	Carnitine C14:2-OH	FA	CAR	384.27	383.267174	[M+H]+	C21H37NO5	3	-	71464482	-	-	-	C02301	53700.015	61904.6735	34948.7175	62177.5845	54363.4105	68357.7475	46659.6215	44070.036	64803.84	47466.249	38631.2015	56904.101	38208.906	61913.987	44732.4295	46250.816	31100.268	78149.383	55815.7955	32383.3805	108111.506	51658.1625	47908.9475	102298.1195	47344.1625	30012.9885	50421.977	-
MEDP0890	Lumichrome	Heterocyclic compounds	Heterocyclic compounds	243.09	242.080376	[M+H]+	C12H10N4O2	1a	1086-80-2	5326566	-	-	-	C01727	17823078.41	22694008.28	20696268.45	21621733.44	18823170.9	21310833.66	15673108.17	28679309.24	11476147.97	13887688.16	19598471.08	19715176.12	27965437.61	15488983.02	19509980.76	17704654.74	19653431.45	23558682.68	24624097.03	12925785.96	11985023.66	16925251.58	21955822.5	21787754.75	20492697.01	20862897.31	21735485.52	ko00740
MEDP1377	Carnitine C20:1-OH	FA	CAR	470.38	469.376724	[M+H]+	C27H51NO5	3	-	-	-	-	-	C02301	43428.7975	50167.802	40029.614	24523.199	43722.552	41456.11	28859.5275	18549.9125	30635.4605	37255.6265	31845.9245	32891.084	18702.2165	38228.095	26830.885	31419.401	33600.2895	35753.3635	33300.1935	57256.0945	73462.325	19887.3135	41988.652	56354.666	46691.5715	37418.3225	50363.359	-
MEDP1402	Carnitine C14:1-OH	FA	CAR	386.29	385.282824	[M+H]+	C21H39NO5	2	-	53481699	-	-	-	C02301	117489.242	241823.1	121281.037	142261.7235	108939.9385	89305.295	116077.1025	96312.7105	139581.2615	97875.599	102231.069	181733.351	54585.436	138599.783	99724.939	92790.026	94184.767	160983.7325	111423.7105	124091.9485	206148.946	127717.2495	192182.266	179680.7225	145130.0785	124984.87	111903.233	-
MEDP1163	Palmitoylethanolamide	Alcohol and amines	Amines	298.27	297.266779	[M+H]+	C18H35NO2	3	94421-67-7	4671	-	-	-	-	10946.172	26523.108	9409.1505	20011.2135	36249.712	19564.5905	23424.6175	19580.7645	12723.4155	8939.318	20640.1075	8678.899	21589.047	12061.5435	23147.6505	15822.195	12695.3735	12041.238	25808.1155	10937.0315	22441.0525	15999.717	26612.418	7992.3055	23161.185	15761.0095	15336.1845	-
MEDP1392	Carnitine C18:3	FA	CAR	422.33	421.319209	[M+H]+	C25H43NO4	3	-	134812245	-	-	-	C02301	561605.3525	651220.8735	540936.366	440044.2425	756708.8845	397454.857	488269.926	293962.4285	443807.444	323483.2625	477283.2655	407073.866	534727.022	491359.931	486437.134	468503.642	350640.8655	819952.8015	735827.3505	531230.055	1449126.541	409145.888	540738.0445	716100.4805	611698.4245	559736.0045	543340.9965	-
MEDP1919	Cyclo(Pro-Leu)	Amino acid and Its metabolites	Small Peptide	211.14	210.136828	[M+H]+	C11H18N2O2	3	2873-36-1	102892	HMDB0034276	133094	-	C00107	62279.452	52804.683	39450.276	31377.33	25933.8305	57608.776	48438.475	60326.354	39462.305	58696.137	44562	41725.841	43220.972	65555.198	70164.35	50433.1475	31138.263	73455.5305	68831.2205	58533.211	52236.6815	58011.0845	94887.398	68035.0155	65500.036	61672.1095	44249.1265	ko02010
MEDP2744	LPC(17:2/0:0)	GP	LPC	506.32	505.316841	[M+H]+	C25H48NO7P	3	-	52924043	-	-	-	C04230	1365829.515	1600995.434	1021826.835	876717.826	1593588.376	846538.7685	1323131.67	960227.7365	1093171.484	1356089.325	2266606.238	1568751.625	1241537.106	3079204.654	1632752.14	1284217.553	1018034.26	2033011.261	1489648.051	1695117.823	1000466.567	1436833.367	1448648.081	1249353.758	1422079.215	1198584.944	1372236.158	ko00564,ko04148
MEDP1930	Cyclo(Tyr-Ala)	Amino acid and Its metabolites	Small Peptide	235.11	234.09989	[M+H]+	C12H14N2O3	3	21754-26-7	571964	-	-	-	C00107	48575.5265	128463.2985	67924.774	88333.2225	90404.5255	51019.4305	98912.656	117278.9215	96589.9515	71167.246	68066.1925	70791.9075	89553.0135	87898.7545	87387.191	73799.3825	57253.205	57487.311	60372.438	133830.448	94725.3635	83284.795	103373.673	83441.621	105795.496	79831.6525	80559.6275	ko02010
MEDP1624	Androstenedione	Hormones and hormone related compounds	Hormones and hormone related compounds	287.2	286.19328	[M+H]+	C19H26O2	1b	63-05-8	6128	HMDB0000053	16422	2795	C00280	3215511.466	4138804.047	825367.159	2148025.992	1768445.155	1120332.432	3111988.656	3773070.896	2414855.26	1021298.526	3363247.484	2461479.776	3190289.241	4641766.005	1490702.053	1662413.727	2361770.577	2277344.754	1247505.654	2397542.276	385148.275	1647655.72	1743716.764	973090.7315	1977928.499	2391729.95	2411109.938	ko00140,ko01100
MEDP2433*138	Val-Ile	Amino acid and Its metabolites	Small Peptide	231.17	230.163043	[M+H]+	C11H22N2O3	1b	20556-14-3	7010532	HMDB0029130	-	-	C00107	29559.071	30095.5815	30554.3985	45300.2915	50289.4775	35238.2625	38161.5795	75263.9065	38345.5965	65274.59	42539.7825	108166.533	117036.198	74458.3095	77805.248	25936.4475	19857.318	52070.766	55181.629	85047.9115	52779.7495	30650.6555	81617.6845	102513.111	52674.1545	72584.195	45279.0005	ko02010
MEDP1386	Carnitine C18:2-OH	FA	CAR	440.34	439.329774	[M+H]+	C25H45NO5	2	-	71464556	-	-	-	C02301	59495.6535	67508.1465	36154.7185	92743.653	79976.198	39440.382	40509.774	29604.797	45400.5315	47263.1025	47895.667	43753.799	39908.8045	40409.3885	63230.711	49537.5005	51405.0895	76839.9475	45393.1185	57906.371	113678.7305	82642.6875	66137.815	94608.819	42940.016	45902.0265	49438.1085	-
MEDP2508*246	Gly-Tyr	Amino acid and Its metabolites	Amino acid derivatives	239.1	238.09481	[M+H]+	C11H14N2O4	1a	658-79-7	92829	HMDB0028853	73517	-	C00107	1308735.393	603100.199	341574.921	825887.2745	646500.5115	607704.243	384483.883	702948.222	796922.682	516267.967	687692.71	724034.6285	558734.918	1016300.859	834736.8735	205244.7605	320898.2	349468.2725	887876.996	286961.731	588106.7285	838422.285	494238.6005	779409.252	662131.8475	714116.7185	713435.079	ko02010
MEDP1023	Trp-Glu	Amino acid and Its metabolites	Small Peptide	334.14	333.1325	[M+H]+	C16H19N3O5	1b	36099-95-3	7009663	HMDB0029082	-	-	C00107	110290.3425	107644.4615	208866.5545	110006.723	123415.1485	126016.552	98187.3985	108080.405	114528.405	113189.2745	124471.432	144820.775	118666.3375	77459.8535	93367.2465	135824.0545	129815.4055	127504.5645	118575.972	93586.1765	154190.265	106240.117	124151.312	83240.038	99175.5895	146294.8925	131640.1725	ko02010
MEDP1397	Carnitine C16:0	FA	CAR	400.34	399.334859	[M+H]+	C23H45NO4	2	2364-67-2	11953816	-	-	-	C02990	37370010.28	47727851.97	19951271.45	31645024.55	55722773.39	25956758.36	56016872.45	23735067.62	27822438.05	21511817	26191008.53	21610555.87	27353613.86	31392471.8	37772513.29	26368037.66	22836277.83	38325456.22	50968599.22	35034149.12	89974858.21	21551215.95	49083774.87	42259790.65	41054146.43	36548502.21	38341159.88	ko00071,ko01212
MEDP1126*113	(R)-(-)-2-Phenylglycinol	Amino acid and Its metabolites	Amino acid derivatives	120.08	137.084064	[M-H2O+H]+	C8H11NO	2	56613-80-0	2724025	-	-	-	-	4130337.599	4091296.931	3126997.669	4397203.534	3929151.918	2937336.294	3688473.744	4608121.917	3501760.886	3489886.96	3897636.359	4523977.452	3874594.366	3454223.941	3757547.314	3101256.422	3105672.825	3722127.011	3337268.617	3554189.502	3648646.514	2815758.152	3831151.264	4074483.272	3706520.484	3862684.234	3973318.857	-
MEDP0883	2,4-Dihydroxypteridine	Heterocyclic compounds	Pteridines and derivatives	165.04	164.033426	[M+H]+	C6H4N4O2	1b	487-21-8	10250	-	-	-	C03212	1271976.343	1333660.05	987885.2335	1287556.87	1002034.958	1297918.011	1065078.886	1128708.396	1056872.948	1043528.419	1042364.269	1285394.796	1216418.574	913112.2685	1056299.302	1002101.274	1005238.626	1199488.221	877715.7755	921757.0495	1117530.863	883195.9075	949907.527	1247557.364	1053685.656	1102519.807	1023239.454	-
MEDP1379	Carnitine C21:3	FA	CAR	464.37	463.366159	[M+H]+	C28H49NO4	3	-	-	-	-	-	C02301	26521.857	27715.193	29047.0685	34012.233	29934.3565	11723.5635	31238.3285	25024.2425	15479.065	20037.2655	37138.2465	16421.7915	38203.034	47253.4395	33915.7	33416.3525	21666.8145	20981.4745	29550.2915	27605.176	20196.635	24292.508	25346.418	19200.764	18388.7895	14771.9695	20070.9795	-
MEDP1678	Thr-Val-Leu	Amino acid and Its metabolites	Small Peptide	332.22	331.2107	[M+H]+	C15H29N3O5	3	-	49864481	-	-	-	C00098	88750.0215	95052.5115	83503.228	92167.05	107235.2845	73182.878	85367.044	92267.087	107655.7545	109431.403	94423.3735	92461.45	93924.8165	89070.386	101173.82	94110.296	90444.839	95412.1605	85510.1495	100816.3405	94117.451	73118.3915	123694.018	98271.213	124970.6435	79306.897	114630.0645	ko02010
MEDP1427	Carnitine C8:0	FA	CAR	288.22	287.209659	[M+H]+	C15H29NO4	2	3671-77-0	123701	-	-	-	C02301	317210.228	482555.4225	264766.7785	114454.8405	92996.4325	174692.517	252328.1295	244597.3375	150386.5165	260249.1405	148707.9	227063.204	261977.0465	267971.262	90326.5245	278319.763	158247.436	710198.7225	251867.895	275836.8355	142832.357	175828.3595	269332.39	290368.0685	267693.213	251122.5865	207086.0225	-
MEDP2333	��-Glu-Lys	Amino acid and Its metabolites	Small Peptide	276.16	275.14812	[M+H]+	C11H21N3O5	1b	-	7015704	-	-	-	C00107	2771313.164	2057356.52	2418591.686	3177143.281	1810517.773	2636373.998	2186699.928	2793900.613	2905884.229	1974056.641	2746769.567	2560598.797	2748881.378	2429952.541	2184314.862	2716667.3	1886764.927	2424999.638	1595640.268	2615663.076	2350336.563	1966056.476	2326203.893	3151133.133	2319959.401	2726399.493	2965870.977	ko02010
MEDP2036	N-Acetyl-S-propyl-L-cysteine	Amino acid and Its metabolites	Amino acid derivatives	206.08	205.077264	[M+H]+	C8H15NO3S	1b	14402-54-1	3084195	-	-	-	-	88268.081	159215.353	121817.3535	81536.563	120968.691	189752.718	100687.173	175787.14	78436.4415	105493.3075	147765.8645	113253.674	228453.1835	101909.9035	192409.485	182286.758	219756.8055	192219.5545	183900.831	124256.7825	117466.2735	272031.108	201963.8275	170335.1685	160435.7545	151716.812	187158.704	-
MEDP1514	Carnitine C9:1	FA	CAR	300.22	299.2096584	[M+H]+	C16H29NO4	3	-	-	-	-	-	C02301	29325.402	28953.7565	20847.2995	25053.286	17447.925	25740.494	21261.095	26597.2115	35125.7765	15987.0105	38394.639	61864.3645	24482.225	33361.636	16559.341	30541.661	30403.7605	31216.1485	24172.86	16741.6865	27867.145	28696.4575	28764.0625	46114.8945	39744.118	28985.4475	31551.575	-
MEDP2867	Carnitine C22:3	FA	CAR	478.39	477.381809	[M+H]+	C29H51NO4	3	-	-	-	-	-	C02301	3734181.879	3180224.656	3254835.124	3535229.549	3499711.519	3568532.515	3831326.699	3520665.064	3626843.628	3115899.299	3875119.745	3324538.02	3214847.636	3804350.105	3243057.001	3946280.554	3050096.948	3562937.3	3381669.854	3840820.715	3734323.179	3625943.267	3055338.416	3748845.433	3612876.154	2955738.76	3599836.906	-
MEDP1407	Carnitine C14:2	FA	CAR	368.28	367.272259	[M+H]+	C21H37NO4	2	-	71464539	-	-	-	C02301	731650.6875	1077398.261	792530.879	594691.549	572547.0685	390605.766	643674.8595	452047.6295	474188.323	455357.057	408166.5085	683321.4445	415598.125	432840.301	365886.511	401800.695	607177.1195	1187189.038	895674.8545	559063.089	1056752.381	619970.938	794819.255	1279171.626	560335.441	454660.1925	548992.695	-
MEDP0064	N-Acetylcysteine	Amino acid and Its metabolites	Amino acid derivatives	164.04	163.03	[M+H]+	C5H9NO3S	1a	616-91-1	12035	HMDB0001890	28939	784	C06809	29840.3455	24193.9365	50677.861	53718.38	53610.5115	29046.803	23276.06	24945.5885	14373.4355	15776.772	33560.793	23299.2005	68464.8845	13431.7345	53812.972	21541.4345	54105.688	32622.337	23932.6125	33766.2595	40405.211	29663.532	40773.6115	30598.424	27715.757	28240.966	29436.1925	-
MEDP1859	Gln-Phe	Amino acid and Its metabolites	Small Peptide	276.13	293.137557	[M-H2O+H]+	C14H19N3O4	3	92327-75-8	57288566	HMDB0028804	-	-	C00107	48315.218	42364.2615	39124.141	43407.7755	47983.79	41979.5315	40358.498	61288.438	41080.1065	60997.6105	52645.0105	55319.4205	50208.624	55801.1775	56217.152	30639.8355	52979.591	51526.6005	47941.53	41694.7705	49190.505	42039.12	52384.623	48865.5545	56016.2215	55048.14	49812.122	ko02010
MEDP1197	Hypotaurocyamine	Alcohol and amines	Polyamines	152.05	151.04153	[M+H]+	C3H9N3O2S	3	1119-54-6	11062553	-	-	-	C02419	249006.065	945846.135	3892286.138	346471.3445	451254.5105	7770328.257	279097.628	245175.8635	1531528.686	519571.504	1522823.909	149321.399	3941985.239	460917.999	3245648.186	1289409.545	5952908.116	77759.924	2774558.602	167037.08	189082.7515	6633601.11	1298860.626	496392.249	1863099.254	1879782.832	1858338.19	-
MEDP2854	LPE(P-16:1)	GP	LPE-P	436.28	435.274976	[M+H]+	C21H42NO6P	3	-	-	-	-	-	C04438	1269248.751	1664928.08	1082006.918	1646970.319	483487.519	1196061.579	1225912.604	900021.4935	1803359.279	1110000.447	1201529.962	888621.8625	1319034.786	1426455.394	1226403.419	1126403.793	1086811.053	988085.1985	936547.3695	1133643.97	825453.426	1087574.8	1194877.235	1489926.246	1562560.669	1301329.814	1162634.047	ko00564
MEDP2840	LPC(O-14:0)	GP	LPC-O	454.33	453.321926	[M+H]+	C22H48NO6P	3	-	15298292	-	-	-	C04230	1169021.933	1394429.952	1067700.91	478256.6175	930987.275	661330.6015	558819.2145	1115284.666	990183.8075	1076019.373	618401.9935	719372.1075	774846.4275	1058555.363	962633.4235	946252.7335	665266.677	885660.6905	550740.443	1104851.96	927145.112	925871.8825	1425906.932	874262.29	923896.404	931528.1385	882500.159	ko00564,ko04148
MEDP1318*287	LPC(0:0/22:4)	GP	LPC	572.37	571.363791	[M+H]+	C30H54NO7P	2	-	-	-	-	-	C04230	13655086.5	14789103.72	17818000.95	12182226.79	29064522.46	4326538.487	10965006.51	12174066.93	17136141.9	14243123.05	17163475.1	16021069.31	8313926.63	10609155.63	15190799.7	15896629.12	14673077.68	16561104.5	6800974.254	32290283.82	22099075.77	7871018.511	17722988.27	10065182.59	11864643.48	14514076.29	15391659.29	ko00564,ko04148
MEDP2664	4-Hydroxyquinoline	Benzene and substituted derivatives	Benzene and substituted derivatives	146.06	145.052764	[M+H]+	C9H7NO	1a	611-36-9	69141	-	-	-	C06343	209349.246	294725.291	199341.568	277125.5235	249832.923	271006.636	184062.4965	455398.1615	158913.397	151864.9055	302068.373	169701.8595	424773.137	204410.9	275370.6345	267875.3685	233138.4605	332330.883	309691.112	215465.024	160402.8265	208217.5165	343864.836	300353.7405	281337.1515	276753.0815	270723.265	-
MEDP2076	Sterigmatocystin	Benzene and substituted derivatives	Benzene and substituted derivatives	325.07	324.06339	[M+H]+	C18H12O6	1b	10048-13-2	5280389	-	-	-	C00961	81294.42	72997.686	50620.161	60896.2405	110991.602	73745.658	77896.369	92938.7975	69561.034	65874.706	77545.915	59329.5415	91379.6535	35366.2165	61375.236	69934.6715	81858.423	55073.3335	45923.069	84544.1525	67882.384	42227.0625	74798.9225	87539.9265	80653.464	89275.2115	50893.613	ko01100
MEDP1405	Carnitine C14:0	FA	CAR	372.31	371.303559	[M+H]+	C21H41NO4	3	-	53477791	-	-	-	C02301	4056240.082	6539351.491	3800006.212	3482988.194	5295270.194	2345029.492	5365024.092	2955630.297	3572699.3	2873516.102	3148357.73	3070586.67	3174766.435	3506213.177	3833567.571	3292098.15	2548647.728	5237965.047	4860924.822	5113004.902	10137620.53	3586854.63	5379420.197	6116033.065	4458223.171	4214232.007	4463679.187	-
MEDP2428	Cyclo(Ala-Pro)	Amino acid and Its metabolites	Small Peptide	169.1	168.089878	[M+H]+	C8H12N2O2	1b	36357-32-1	13879951	-	-	-	C00107	332436.921	462100.5845	518238.9605	445267.316	536123.571	664517.1075	405127.975	545988.9895	475739.588	472307.914	497739.867	388994.6495	461548.106	336944.3475	542352.058	518233.0955	411333.9325	441579.5265	508752.2915	452257.019	470352.4085	609573.2675	499228.705	460767.7785	439615.2045	471323.4515	466975.256	ko02010
MEDP2432	Tyr-Tyr	Amino acid and Its metabolites	Small Peptide	345.14	344.137223	[M+H]+	C18H20N2O5	1b	1050-28-8	70590	-	-	-	C00107	50015.5025	43875.89	34661.4595	44959.3045	42213.183	37764.7095	35644.991	49012.232	39148.9155	43673.972	46697.0085	45684.646	75171.557	30902.227	39304.221	33839.297	34747.318	32783.3905	46531.891	39855.9215	44819.911	16791.467	54481.3545	56665.686	41427.513	45345.196	45976.874	ko02010
MEDP1006	Creatine	Organic acid and Its derivatives	Organic acid and Its derivatives	132.08	131.07	[M+H]+	C4H9N3O2	1a	57-00-1	586	HMDB0000064	16919	7	C00300	33629995.55	35636514.91	23579228.7	40794397.15	24924358.28	26741733.09	33983231.14	27054880.33	31469331.95	26710477.18	23488765.01	25948081.72	23311122.05	27325487.36	28518494.16	30134879.21	20632690.16	31480692.92	28668930.49	23754541.56	35765841.03	28158177.49	23320950.32	25717324.86	26057736.97	27350495.56	32417874.49	ko00260,ko00330,ko01100
MEDP2599	Pro-Trp	Amino acid and Its metabolites	Small Peptide	302.15	301.14209	[M+H]+	C16H19N3O3	1b	35310-39-5	7408124	-	-	-	C00107	342292.2625	154236.834	462856.006	850597.069	207017.9815	385524.444	174999.422	217616.562	605188.642	639573.535	709941.7025	988711.3255	718476.556	334948.326	438635.9745	262161.7465	568719.4	292356.0175	439660.7415	131188.6055	320257.898	235815.505	208620.9225	215903.66	422053.2655	410419.7855	464769.8015	ko02010
MEDP0584	Pterine	Heterocyclic compounds	Pteridines and derivatives	164.06	163.0494098	[M+H]+	C6H5N5O	1b	2236-60-4	135398660	HMDB0000802	18265	5766	C00715	501124.612	439402.3085	457017.079	529260.5135	434410.974	445663.7965	452523.3445	437143.581	388433.6145	423343.242	461755.097	511982.052	467256.3345	422384.9295	442911.118	495287.8805	381169.1645	413343.714	412782.769	457797.025	406413.9665	402222.9065	484048.8295	508132.846	434315.082	388201.9405	443274.7095	-
MEDP1231*167	Folinic acid	CoEnzyme and vitamins	CoEnzyme and vitamins	474.17	473.16584	[M+H]+	C20H23N7O7	2	58-05-9	135403648	HMDB0000121	27470	246	C03479	226963.905	703027.9025	319461.097	236332.028	422832.9085	437634.2835	238317.739	250226.2155	175638.289	187901.7355	532101.095	191059.0305	438531.4865	247629.787	570021.4725	331685.893	240131.8725	201997.7995	338847.502	145549.136	342773.039	203879.8875	259598.948	173361.337	227212.167	326384.402	207094.7025	ko00670,ko01100
MEDP1406	Carnitine C14:1	FA	CAR	370.3	369.287909	[M+H]+	C21H39NO4	2	-	22833575	-	-	-	C02301	3961791.306	7299951.175	4158722.939	3035621.704	3243037.768	2245935.871	4732445.487	2652094.796	2807030.779	1963752.433	2209909.056	2415094.162	2273446.97	2271430.102	2476891.36	2212498.475	2348540.418	6277589.278	4339406.117	3876214.068	6197168.917	3283395.182	5179802.017	6484097.851	2807628.785	2879275.904	2564921.292	-
MEDP2675	4-(Methylamino)phenol	Benzene and substituted derivatives	Benzene and substituted derivatives	124.08	123.068414	[M+H]+	C7H9NO	1b	55-55-0	5931	-	-	-	-	81032.7325	34125.996	44540.342	91223.7195	51849.8165	100016.921	40782.8895	49599.767	91361.7125	62647.7415	80750.169	24790.401	50961.7545	68433.633	33014.9465	82886.0735	31845.2615	71854.765	19482.146	40289.552	29332.181	33035.012	42215.8235	90792.284	70179.4305	49256.2725	47882.997	-
MEDP1763	Guanidine	Alcohol and amines	Polyamines	60.06	59.048347	[M+H]+	CH5N3	1b	50-01-1	3520	HMDB0001842	42820	6342	C17349	5060212.416	4888785.304	4501835.273	5485830.305	6498011.714	4904082.343	4929711.564	6282320.927	6131918.821	5975823.726	5399649.139	5181427.224	5908482.161	6010286.439	4994643.876	5990727.597	5298885.029	4983622.467	3676110.326	6302434.146	6388221.401	4348054.849	5521545.789	6375414.543	6123156.809	5154007.006	5170253.247	-
MEDP2821	Carnitine C16:1-OH	FA	CAR	414.32	413.314124	[M+H]+	C23H43NO5	3	-	71464549	HMDB0013333	-	-	C02301	79332.38	110807.2125	75957.0925	99989.4195	78590.4215	52427.972	42526.511	37947.8825	53989.476	47700.1205	53802.42	56193.6435	50744.897	57590.039	75227.2935	64651.2405	41198.7025	109157.543	72417.873	89394.802	154453.483	71543.4905	152126.3015	180652.112	63362.183	79242.2115	82345.358	-
MEDP2805	gamma-Glu-Phe	Amino acid and Its metabolites	polypeptide	295.13	294.121573	[M+H]+	C14H18N2O5	1b	7432-24-8	111299	HMDB0000594	89582	5573	C00107	10434049.48	10334597.55	7065347.965	10020675.67	9356775.225	7896454.34	8906425.355	10968961.05	8388453.915	8363873.788	9998644.938	11998464.42	9909345.404	9524251.284	9317291.07	10070710	7815989.774	8062499.095	7495006.797	9039582.963	9483910.359	7337392.817	10483089.16	11003628.76	9448824.066	9879745.05	9456625.131	ko02010
MEDP2746	LPC(O-18:3)	GP	LPC	504.34	503.337576	[M+H]+	C26H50NO6P	3	-	164331423	-	-	-	C04230	306139.8375	290810.2925	410593.4495	284850.0595	373972.2675	279737.3405	196994.3305	222857.2885	259882.5215	233427.3885	195179.5195	184165.641	142489.6375	320904.7975	284918.0585	260262.472	337868.09	242173.19	178147.014	355368.6425	310672.027	232279.13	229030.5315	217098.4455	217113.1075	234005.1665	266154.2075	ko00564,ko04148
MEDP1476	5-Methoxytryptamine	Alcohol and amines	Amines	191.12	190.1106131	[M+H]+	C11H14N2O	1b	608-07-1	1833	HMDB0004095	2089	7015	C05659	1162458.659	981445.646	1051012.042	868730.1165	941186.8735	857833.239	922397.571	923978.294	1014926.878	972660.2015	1019046.443	1028426.449	979683.735	923629.531	1150647.781	872760.5195	753636.889	937442.2445	897981.1625	1059552.457	1081303.695	848886.911	1133938.399	967262.662	943185.271	960267.022	928636.8005	ko00380
MEDP1410*260	Carnitine C11:DC	FA	CAR	360.24	359.230789	[M+H]+	C18H33NO6	2	-	-	-	-	-	C02301	116794.881	212670.7395	116587.085	155220.562	163868.059	119907.048	147627.9005	108458.66	120038.3085	99801.974	104155.081	176543.2985	102372.1595	129278.261	117670.376	152703.6745	93901.508	194808.9275	164654.191	152595.746	222061.6545	138833.271	214219.868	251416.085	158987.3065	147319.2415	144376.377	-
MEDP1508	Phe-Met	Amino acid and Its metabolites	Small Peptide	297.13	296.1194635	[M+H]+	C14H20N2O3S	1a	15080-84-9	7010506	-	-	-	C00107	28812.2935	46059.635	20492.7185	34422.653	26806.4045	29285.1205	26134.408	33078.772	27968.59	24984.7265	45364.592	57939.341	35442.28	28884.344	26589.881	30170.9245	20724.176	33366.926	28096.9345	23793.8785	28385.5	28590.573	22342.058	58676.0345	23863.039	24266.4855	34228.767	ko02010
MEDP0494*269	LPC(15:0/0:0)	GP	LPC	482.32	481.316841	[M+H]+	C23H48NO7P	2	-	24779458	HMDB0010381	580912	-	C04230	2053693.725	2272105.729	2899036.33	1337064.173	2912750.944	1191958.848	2184842.153	1226021.28	1090223.956	1945063.452	2051181.23	1581870.67	2125534.904	1905867.908	1850368.678	2310947.313	1541923.139	1217941.68	1510610.915	2593011.574	1245403.82	1758372.64	1473179.734	1125734.365	1589768.221	1222880.406	1530170.517	ko00564,ko04148
MEDP2869	Carnitine C22:4	FA	CAR	476.37	475.366159	[M+H]+	C29H49NO4	3	-	71464592	-	-	-	C02301	179230.761	299403.264	168501.8315	173131.4495	234999.3785	95659.1715	124388.344	147098.8635	120319.9675	172162.5655	163031.975	93455.574	195756.7675	207874.4275	173199.5285	147836.9315	187337.0985	153798.6965	186483.541	200919.051	181733.5195	162694.773	162461.989	117742.2465	197028.9275	168840.79	156159.9985	-
MEDP2375	Ectoine	Heterocyclic compounds	Heterocyclic compounds	143.08	142.074228	[M+H]+	C6H10N2O2	1b	96702-03-3	126041	-	-	-	C06231	627602.2825	608445.3575	627593.3175	664714.198	582427.152	5350307.164	583100.5345	635878.074	1506499.958	1004151.183	2309171.072	814382.608	325111.026	453961.511	561387.4415	1149731.604	675727.175	1082207.376	2167214.014	1104199.233	379462.9005	1062535.719	744905.916	694507.158	1266897.515	1360240.783	841384.28	ko00260,ko01100
MEDP1926*143	Cyclo(Pro-Phe)	Amino acid and Its metabolites	Small Peptide	245.13	244.121178	[M+H]+	C14H16N2O2	3	3705-26-8	443440	-	-	-	C11847	101221.462	107434.9875	64808.0175	93041.0365	113978.5485	63319.737	78940.9965	110266.216	68338.249	91104.8985	65839.0045	68928.7585	86516.324	110299.726	78426.3655	54940.92	68014.731	99916.2605	77174.063	114396.495	74989.369	56953.087	68601.5055	68619.7475	82529	82573.2895	75118.543	-
MEDP2294	Steviol (Hydroxydehydrostevic acid)	Organic acid and Its derivatives	Organic acid and Its derivatives	319.23	318.219495	[M+H]+	C20H30O3	1b	471-80-7	452967	-	-	-	C20212	147802.8055	91852.333	80504.7335	97138.4765	63008.132	39923.055	167250.3715	108216.5085	68777.5685	102971.931	188162.2865	89984.9035	100489.3745	116158.3055	130861.694	99719.147	130319.397	93271.8895	79938.39	115045.1745	117286.044	99397.396	76374.783	123070.3995	112401.114	134385.4515	108944.525	-
MEDP2540	5-Acetylamino-6-amino-3-methyluracil	Nucleotide and Its metabolites	Nucleotide and Its metabolites	199.08	198.075291	[M+H]+	C7H10N4O3	1b	19893-78-8	88299	HMDB0004400	-	-	C16366	2084756.031	1716229.667	1568013.707	1744986.134	1607876.502	1227541.191	1691560.137	1468116.427	1358493.583	1336797.947	1344094.345	1451050.106	1469633.837	1255783.821	1348445.945	1201990.007	1295562.789	1312812.621	1187070.124	1372350.134	1396647.981	1207753.215	1309473.524	1154271.986	1171309.615	1404013.292	1488563.516	ko00232
MEDP1776	Leu-Ala	Amino acid and Its metabolites	Small Peptide	203.14	202.131743	[M+H]+	C9H18N2O3	1b	7298-84-2	81721	HMDB0028922	-	-	-	536470.387	88423.366	46914.5325	405201.693	417789.043	70917.904	285332.644	570590.836	230211.794	305916.339	321500.4835	498736.0805	404321.295	407558.9055	435709.8805	110064.2875	100179.109	298769.0285	468436.202	166571.939	196079.7745	113955.1825	264529.538	336081.4305	285149.376	260259.111	299043.0845	-
MEDP1139	Linoleylethanolamide	Alcohol and amines	Amines	324.29	323.282429	[M+H]+	C20H37NO2	3	68171-52-8	5283446	-	-	-	-	65944.558	108189.0995	25806.507	31816.478	125561.618	39973.701	94808.165	65192.637	61649.0735	38995.7185	84075.664	42976.4695	65597.7005	74793.7355	68294.8715	93304.047	66351.8065	121426.8265	84892.5085	138081.4885	81102.0335	39343.73	29862.035	60965.0255	59733.8385	48071.981	73214.569	-
MEDP1530	Carnitine C18-OH	FA	CAR	444.37	443.3610737	[M+H]+	C25H49NO5	2	-	-	-	-	-	C02301	265609.2225	363487.5435	155738.2205	282473.25	214767.9195	191309.3455	156155.8955	144554.7185	200858.0625	147949.933	172988.455	189135.543	209352.012	205219.42	155428.131	210849.5615	144591.7765	281940.3165	184910.222	234953.5935	575610.1665	218145.791	380681.79	434251.023	217522.304	235860.4985	256671.12	-
MEDP1528	Carnitine C18:1-OH	FA	CAR	442.36	441.3454236	[M+H]+	C25H47NO5	2	-	53481699	-	-	-	C02301	183468.171	271985.9555	116076.3125	237379.1805	157281.7415	112347.9355	128372.2105	102196.785	141288.046	122244.981	135535.607	161724.159	126890.6095	140908.839	114238.5095	176443.9105	123559.003	189773.631	138165.4495	193827.355	323784.856	141414.7	307616.754	311436.569	181166.3405	202405.7915	211065.9395	-
MEDP1475	1-Methyl-hydantoin	Heterocyclic compounds	Heterocyclic compounds	115.05	114.0429274	[M+H]+	C4H6N2O2	1a	616-04-6	69217	HMDB0003646	16354	-	C02565	175121.899	192566.5755	136016.288	168744.296	124744.5855	185626.478	158840.656	182906.49	136992.7235	196162.272	144252.624	172025.9675	130969.295	199004.779	140797.9065	291729.568	147174.6	172396.03	108713.6955	157618.7745	161094.5255	127827.4285	119892.2665	218848.7135	178411.381	177143.0755	134471.362	ko00330,ko01100
MEDP1394*264	Carnitine C15:DC	FA	CAR	416.3	415.293389	[M+H]+	C22H41NO6	2	-	-	-	-	-	C02301	157490.2425	215252.2385	124221.2645	206801.5455	134081.267	98918.306	99146.9365	64262.5315	138046.383	74189.7285	99857.3165	121640.784	94073.232	106000.4165	113684.6415	126216.236	78542.5595	167056.004	127929.7505	166043.599	320195.831	113621.669	223313.629	280349.832	114492.3835	141636.258	128896.17	-
MEDP1917	Carnitine C18:1:2DC	FA	CAR	456.33	455.324689	[M+H]+	C25H45NO6	3	-	71464570	-	-	-	C02301	221402.814	164043.317	116671.015	300075.809	190476.972	203363.462	288868.9735	142656.5825	100510.412	141865.6285	177511.2555	306922.223	170375.121	256002.145	131038.6205	223621.6985	173438.118	275576.7765	207513.352	142524.757	119637.8985	247443.2855	228853.996	262471.765	216985.824	193099.1255	188165.7235	-
MEDP1464	1,3-Diphenylguanidine	Alcohol and amines	Polyamines	212.12	211.1109474	[M+H]+	C13H13N3	3	102-06-7	7594	-	-	-	-	51398.346	58012.632	64755.682	32196.0615	24607.925	14674.6525	20181.837	18256.0055	33648.61	14253.8855	198182.88	21520.0345	27310.7405	13953.4515	26964.478	24956.9095	25393.186	10996.7595	30584.1075	14396.451	7503.2035	25727.3325	10689.3135	18000.4325	48031.54	35408.1465	36695.4185	-
MEDP0507	2-Hydroxycinnamic acid	Benzene and substituted derivatives	Phenolic acids	165.05	164.0473	[M+H]+	C9H8O3	1a	614-60-8	637540	HMDB0002641	18125	6727	C01772	104188323.6	104273133.1	90137429.7	112078389.8	80482056.68	100144785.2	89200256.55	104868946.5	91548984.05	88304005.12	87335435.39	114145219.5	108587754	89676638.86	98685106.32	96726805.27	87208307.45	100505902.4	90601021.37	100788537.5	96442200.81	90012079.81	92829524.14	100725013	97854056.5	98189837.31	96210974.6	ko00360,ko01100
MEDP0037*252	Asp-Phe	Amino acid and Its metabolites	Small Peptide	281.11	280.106	[M+H]+	C13H16N2O5	1b	13433-09-5	93078	HMDB0000706	73830	5674	C00107	359827.8285	359920.197	204735.419	302580.774	416976.8435	234499.107	313167.256	346907.1855	190899.2925	181797.5	346952.5345	368597.7815	437877.4665	318527.134	397120.848	232997.644	225655.011	277406.933	313278.425	274737.855	374389.4845	148767.381	300508.025	267927.5975	325533.101	389668.71	366580.2395	ko02010
MEDP2563	Phe-Ser	Amino acid and Its metabolites	Small Peptide	253.12	252.111008	[M+H]+	C12H16N2O4	1b	16053-39-7	193508	HMDB0029004	-	-	C00107	53223.9105	44393.8365	56441.1125	65153.686	57776.4535	28675.759	51297.5375	49870.383	48555.753	53348.6045	55820.1625	41870.956	44169.9555	45682.7065	45552.852	49401.0325	44334.3705	44945.011	31192.022	44038.914	48563.455	54534.0325	29925.819	46366.932	68621.0215	47361.602	46491.456	ko02010
MEDP2649	P-Toluenesulfonamide	Benzene and substituted derivatives	Benzene and substituted derivatives	172.04	171.035399	[M+H]+	C7H9NO2S	1b	70-55-3	6269	-	-	-	-	28037.303	33425.983	33320.0355	40348.453	34989.748	31510.4495	25540.368	54399.1175	24018.9135	26630.6495	34560.384	41673.5265	45181.371	28365.155	28544.791	37249.8285	45245.55	49932.329	41702.8555	33017.6815	21619.2015	32819.8185	31233.3465	33368.086	35073.8415	40476.8145	47408.4045	-
MEDP2749	LPC(22:3)	GP	LPC	574.39	573.379441	[M+H]+	C30H56NO7P	3	-	138218926	-	-	-	C04230	1485914.139	1128340.956	1018630.708	700195.9145	1857133.16	668423.1745	1061156.779	1923010.265	1550746.769	1396733.769	1093606.402	1285210.719	1229361.082	1048050.269	1062712.628	1507914.503	1374846.836	1560447.657	623599.4585	1751281.905	1668300.49	990058.0675	1185202.68	1281084.22	1226666.996	1279697.395	1201632.826	ko00564,ko04148
MEDP1499	Retinal	CoEnzyme and vitamins	CoEnzyme and vitamins	285.22	284.2140155	[M+H]+	C20H28O	1b	116-31-4	638015	HMDB0001358	17898	-	C00376	247731.47	74583.469	162028.406	114486.7535	180459.7085	114400.0845	99790.5535	156281.321	191830.7835	184443.8165	294801.538	293080.7025	179749.4145	84284.046	108915.9625	130684.4465	134147.7125	159649.069	207972.47	240873.6945	210562.422	144390.125	179443.1145	196746.5005	134982.0965	174711.4105	168967.8355	ko00830,ko01100,ko01240,ko04744
MEDP1885	Pro-Ile	Amino acid and Its metabolites	Small Peptide	211.14	228.147393	[M-H2O+H]+	C11H20N2O3	3	-	7079600	-	-	-	C00107	120984.5025	79911.9275	96744.9105	103163.8815	46360.527	139453.205	79788.941	130491.735	103569.8375	113184.428	92667.2615	87993.244	90237.125	108653.553	117289.431	99061.599	90701.287	164232.937	135795.0825	109892.09	123718.947	133007.9215	172395.0195	167966.338	119569.6655	134070.2695	136757.926	ko02010
MEDP2005	1-Aminocyclohexanecarboxylic acid	Organic acid and Its derivatives	Organic acid and Its derivatives	144.1	143.094629	[M+H]+	C7H13NO2	1b	2756-85-6	1366	-	-	-	-	344592.834	463474.661	388911.462	296741.541	449684.884	315311.0675	364879.876	278194.7995	359591.8585	288069.6815	395858.9315	430152.0765	349442.567	336087.1705	266790.08	459333.967	330179.642	353571.781	311582.178	382814.5705	358431.0305	367381.463	223832.3045	413010.113	508138.7215	457599.236	515496.2745	-
MEDP2328	Asn-Trp	Amino acid and Its metabolites	Small Peptide	319.14	318.13226	[M+H]+	C15H18N4O4	1b	-	18218187	-	-	-	C00107	65446.0255	92975.106	74968.1895	87292.3795	114893.381	78708.7445	119809.989	105603.6135	85740.1735	94308.1295	116008.9255	127696.812	87079.761	69321.7595	86431.399	67928.544	55059.6575	79245.965	54271.5195	86890.305	61531.7795	60559.671	77724.116	69398.48	85137.9295	72764.881	52503.113	ko02010
MEDP1333*280	LPC(0:0/20:4)	GP	LPC	544.34	543.332491	[M+H]+	C28H50NO7P	2	-	52924038	-	-	-	C04230	3386754.208	4663430.911	3440424.932	2436126.872	4516863.978	1206032.635	2082363.62	3080591.955	2602285.689	1927051.926	2260486.927	2487720.827	2956410.045	1518895.008	2937667.608	2487069.215	1973709.286	2922743.866	2560152.403	4978080.755	3831570.652	1217156.185	3655835.787	2123883.003	2890678.083	3349743.835	2593543.868	ko00564,ko04148
MEDP1331*281	LPC(0:0/20:3)	GP	LPC	546.36	545.348141	[M+H]+	C28H52NO7P	2	-	165415738	-	-	-	C04230	978351.124	1092838.181	1407905.601	1016388.985	1668366.057	653217.065	1401062.974	1084274.186	1122687.548	1140153	939080.817	556006.893	1002256.147	644602.222	1066810.864	911510.7915	975484.1245	887731.8935	941720.7095	2061449.331	1941508.038	493408.5575	1815491.395	1053847.701	921852.689	1074174.865	1548236.375	ko00564,ko04148
MEDP2387	Ile-Ser	Amino acid and Its metabolites	Small Peptide	219.13	218.126658	[M+H]+	C9H18N2O4	1b	6403-14-1	7021816	-	-	-	C00107	1478590.462	202410.5945	44254.7385	692604.512	545346.6665	52726.958	1164841.786	2167138.536	1163900.732	1071688.007	1148726.166	1267214.015	1421127.645	2088002.215	1683680.424	568014.8245	441928.965	2477301.25	2468820.413	1497276.87	765079.967	396559.159	1978162.925	2290603.656	1254453.205	1408208.714	1014924.294	ko02010
MEDP2414	Ser-Phe-Ala	Amino acid and Its metabolites	Small Peptide	324.16	323.148122	[M+H]+	C15H21N3O5	1b	-	15817515	-	-	-	C00098	148730.3705	182206.78	136019.3145	162304.828	136181.0075	130041.7305	109726.388	158367.1705	179461.0525	133328.9725	166793.015	183549.1355	190932.5665	169450.659	169749.951	149039.2595	112563.865	157482.8255	140035.868	157074.4845	171616.465	121286.973	141230.4775	201058.6105	151917.7665	178003.1645	123577.226	ko02010
MEDP1399	Carnitine C16:2	FA	CAR	396.31	395.303559	[M+H]+	C23H41NO4	2	-	156908015	-	-	-	C02301	450452.8905	508735.7685	480725.0325	370406.9825	436772.434	252427.196	442326.065	195333.004	334122.3655	242780.18	327775.224	404498.362	338794.6045	346818.691	332237.9135	333993.2155	275718.9265	526335.3655	538416.4545	397633.307	1024518.464	340413.1145	435010.596	576002.6765	366283.824	430884.9235	356586.1945	-
MEDP0143	Biotin	CoEnzyme and vitamins	CoEnzyme and vitamins	245.1	244.088	[M+H]+	C10H16N2O3S	1b	58-85-5	171548	HMDB0000030	15956	243	C00120	5251573.672	3800532.223	5132568.833	3698760.176	3017190.01	3183906.37	3614009.115	4169713.605	3055078.821	3897759.252	5088996.995	4118307.039	3577971.156	2717464.494	5451784.13	4308279.522	3600406.007	3658542.577	4805428.219	5394330.986	5091126.216	4205201.091	4510252.489	3303364.354	4355567.784	4519114.349	4456807.222	ko00780,ko01100,ko01240,ko02010
MEDP2725	1-Fluorocyclohexadiene-cis,cis-1,2-diol	Alcohol and amines	Alcohols	131.05	130.043005	[M+H]+	C6H7FO2	3	-	23724766	-	-	-	-	30899753.5	32118769.44	23324160.38	32747830.18	30345481.75	25387167.8	31192068.54	34276764.96	27123337.43	28919420.39	31552657.64	36683231.12	33884997.1	29721613.16	31511227.11	28881327.21	24860570.75	29047055.99	29086616.66	30779070.03	30892850.95	27176913.01	32287895.73	32971329.01	30261829.27	29454510.23	31581736.51	-
MEDP2302	N-Acetyl-L-methionine	Amino acid and Its metabolites	Amino acid derivatives	192.07	191.061614	[M+H]+	C7H13NO3S	1b	65-82-7	6180	HMDB0011745	165927	-	C02712	94761.4355	85314.974	93331.2455	148798.9225	113941.992	66374.9535	103051.881	88911.8405	105944.3645	126851.464	154287.4755	106768.3705	110746.873	123959.38	127675.7875	69365.584	111127.855	104968.7635	90602.662	105375.258	118365.565	113631.795	123411.989	108165.789	134090.1115	107647.977	111215.4225	-
MEDP1913	N(Alpha)-Acetyl-Epsilon-(2-Propenal)Lysine	Amino acid and Its metabolites	Small Peptide	243.13	242.12666	[M+H]+	C11H18N2O4	3	99124-74-0	6438822	-	-	-	-	3073653.627	3089357.013	2676898.473	3094475.667	2799670.838	2342093.241	3038458.675	4202405.151	2272748.833	2146430.243	1952591.257	3009167.618	2715345.254	2478064.978	3222284.206	2970418.03	2375521.29	3527355.37	1955467.993	3143861.622	3379782.495	2787533.086	3249307.501	3399315.636	2978485.366	2800485.65	2919842.269	-
MEDP1697	LPC(14:1/0:0)	GP	LPC	466.29	465.285542	[M+H]+	C22H44NO7P	2	-	24779456	-	-	-	C04230	721261.0915	2883119.494	1109772.818	628832.1755	866709.385	436945.1025	757590.5535	867693.0665	487609.0545	916495.08	1587248.25	530049.272	814882.0305	1189949.7	982442.635	943894.4325	1544279.363	703876.031	991962.594	1914661.118	526590.792	1229355.496	870761.902	637722.5925	995295.1275	968879.735	1162539.591	ko00564,ko04148
MEDP2103	3-methyl-4-hydroxybenzaldehyde	Benzene and substituted derivatives	Benzene and substituted derivatives	137.06	136.05243	[M+H]+	C8H8O2	1b	15174-69-3	139901	-	-	-	C21166	67931.519	100087.628	54355.91	75242.497	93802.5995	78624.4455	80696.6855	50614.455	83203.8825	87578.4795	89332.555	100616.2705	96046.621	10122.891	66000.7755	60568.8255	107725.1845	67097.87	71128.67	69854.7305	87920.377	54116.751	73894.0195	86590.2665	70808.8305	73826.136	84384.4985	-
MEDP0035	5-Hydroxy-L-Tryptophan	Amino acid and Its metabolites	Amino acid derivatives	221.09	220.085	[M+H]+	C11H12N2O3	1b	56-69-9	439280	HMDB0015571	17780	-	C01017	54942.2115	76328.4665	57820.723	59053.328	51109.9625	43425.509	38047.492	53089.0755	40443.539	43564.078	72571.4785	38252.245	69260.397	48536.8095	62317.604	57583.9755	68588.4185	61425.879	74078.1695	65756.277	57154.927	41105.7815	75416.5235	58065.1735	63392.6245	63581.927	69280.0065	-
MEDP1779	LPC(13:0/0:0)	GP	LPC	454.29	453.285541	[M+H]+	C21H44NO7P	1a	20559-17-5	24779450	-	-	-	C04230	84668.796	171578.624	96160.023	39605.727	106713.8905	63658.7505	94571.008	66551.287	60637.7565	98346.5715	138977.3005	68718.504	80521.9955	140494.828	105814.6225	83176.88	91304.0305	46452.0085	96911.471	130178.067	50011.3815	85816.3725	82869.796	62367.1405	86373.085	108124.534	97363.1425	ko00564,ko04148
MEDP0873	3'-UMP	Nucleotide and Its metabolites	Nucleotide and Its metabolites	369.01	367.999756	[M+H]+	C9H11N2Na2O9P	1b	35170-03-7	71295921	HMDB0060282	28895	-	C01368	227801.083	197169.653	135691.7225	136139.2415	135008.5385	165763.7245	146173.771	217697.9755	113801.4325	223507.0825	172003.174	179404.984	253965.656	238565.8845	145031.811	159896.7285	177216.33	142501.417	203824.115	207308.8045	305236.949	167459.989	204362.5155	153420.8495	239202.6475	215322.5615	171660.8355	ko00240,ko01100
MEDP1954	N6-(2-Hydroxyethyl)adenosine	Nucleotide and Its metabolites	Nucleotide and Its metabolites	312.13	311.1229687	[M+H]+	C12H17N5O5	2	4338-48-1	96124	-	-	-	-	360690.0655	487642.3465	227364.137	305471.771	289631.05	211125.197	241394.411	296310.622	175157.8135	204452.74	315506.7605	349726.0075	280254.8815	244139.9035	259541.2935	233192.577	203935.3205	284302.451	251089.1245	274932.1195	258127.7645	297641.2475	222667.491	274593.2115	267284.901	207475.083	335847.315	-
MEDP2478*244	N-acetyl-D-phenylalanine	Amino acid and Its metabolites	Amino acid derivatives	208.1	207.089544	[M+H]+	C11H13NO3	1b	10172-89-1	101184	-	-	-	C05620	91412.0655	106990.9885	130542.321	140289.0155	95531.5835	151722.872	81791.245	131738.9865	93554.7605	127358.895	148313.8455	173927.7305	151296.736	109366.726	78839.7365	151921.0115	163813.2105	84412.762	142249.5065	76064.883	100249.129	102669.0465	126172.3645	104716.3045	117942.946	98562.221	128663.151	ko00470,ko01100
MEDP1029	Hispidol	Heterocyclic compounds	Heterocyclic compounds	255.07	254.0579088	[M+H]+	C15H10O4	2	5786-54-9	5281254	HMDB0033153	5731	-	C08644	129713.4415	196897.193	105450.7725	103480.0295	203520.7695	96603.813	183956.893	122751.223	185610.1635	87018.7025	124386.9655	92378.134	127663.0015	176079.0365	136892.836	197794.8105	81205.843	133835.7285	144738.55	165108.679	119040.282	143538.4785	156141.243	146419.124	151393.199	133551.834	128866.3285	-
MEDP0454	Isoquinoline	Heterocyclic compounds	Heterocyclic compounds	130.07	129.0578492	[M+H]+	C9H7N	3	119-65-3	8405	HMDB0034244	16092	-	C06323	200617.0885	162330.09	141573.0595	213366.1845	174170.2925	241231.953	169379.998	226911.2985	138246.513	158989.7335	225335.193	246174.3635	219562.98	175159.2025	117576.2875	136434.377	109675.6955	223115.5045	122836.97	144494.262	110100.9595	152837.038	202364.205	166786.975	173935.169	201249.834	176169.204	-
MEDP2836	LPC(17:1/0:0)	GP	LPC	508.34	507.332491	[M+H]+	C25H50NO7P	3	-	42607442	-	-	-	C04230	21164196.82	30408612.82	13502719.24	15104857.34	22076617.14	11842305.26	19967660.56	11899541.78	17405506.69	14776254.29	28620532.17	19319878.93	24847512.27	20188218.54	16265461.64	18159434.92	14240338.74	17013891.2	21321394.04	23430994.43	14474920.04	17954517.48	13771245.11	18412624.48	21069340.27	16463735.82	15485494.39	ko00564,ko04148
MEDP0550	18-Hydroxycorticosterone	Hormones and hormone related compounds	Hormones and hormone related compounds	363.22	362.2093241	[M+H]+	C21H30O5	2	561-65-9	11222	HMDB0000319	16485	5308	C01124	338853.9525	336623.7815	671192.014	565524.3235	510651.4275	608392.9075	575823.573	409428.4605	458756.0515	590861.011	409236.2435	953843.6135	638313.7635	473652.871	703038.3065	662012.6585	836524.3695	454059.7235	489690.7545	442910.6505	742619.893	435467.3525	367019.2085	580132.801	510418.6855	541287.9725	808761.22	ko00140,ko01100
MEDP0186	L-Thyroxine	Hormones and hormone related compounds	Hormones and hormone related compounds	777.69	776.687	[M+H]+	C15H11I4NO4	1a	51-48-9	5819	HMDB0000248	-	-	C01829	181095.984	203324.6345	178041.7675	99901.808	210757.8065	131084.315	138357.1755	77513.1935	137982.776	190631.263	251260.0195	186629.59	114324.9205	194019.888	171303.9885	162740.31	254587.88	113540.8595	201124.254	156402.3675	194057.584	166845.4615	157651.2615	156968.2055	169435.894	155835.5165	182906.7	ko00350,ko01100,ko04080
MEDP1168	1-Aminocyclopropane-1-carboxylic acid	Organic acid and Its derivatives	Organic acid and Its derivatives	102.05	101.0476785	[M+H]+	C4H7NO2	3	22059-21-8	535	-	-	-	C01234	950260.1455	678302.8805	865485.5865	1139031.569	650001.0525	864840.7935	901956.9955	779063.911	644969.9455	886022.331	696749.535	1103080.53	752524.0305	641424.1035	770227.8065	753527.644	567722.5535	832109.2535	581615.514	555077.696	881552.1385	634765.697	778256.791	758284.1195	636512.316	842724.133	1038384.969	ko00270,ko01100
MEDP1704	(��)-Anabasine	Heterocyclic compounds	Heterocyclic compounds	163.12	162.115698	[M+H]+	C10H14N2	1b	13078-04-1	2181	HMDB0004350	28986	3283	C06180	93106.689	94491.1685	158921.523	104534.107	245182.5775	145684.9575	104716.292	128691.6735	87968.526	81650.2925	125353.192	138753.33	260921.5655	55243.1835	133066.3335	62274.687	196956.4215	116393.1955	143015.4915	144380.598	116150.466	85235.13	148519.65	74562.4535	126841.009	199452.142	139109.7555	-
MEDP0752	DL-Leucine	Amino acid and Its metabolites	Amino acids	132.1	131.094635	[M+H]+	C6H13NO2	1a	328-39-2	857	HMDB0062203	-	-	C00123	15678156.25	15620988.47	13239556.79	16432989.3	15772253.37	14354251.78	15978167.38	17353107.36	13950559.25	13325047.34	16053207.03	17429509.8	16118534.65	15673597.79	16278786.45	14556960.58	13863914.3	15546653.68	14633067.52	15744019.86	15251675.14	14456250.74	15531472.01	16218014.23	15567537.23	14243489.77	16001753.76	ko00280,ko00290,ko00970,ko01100,ko01210,ko01230,ko02010,ko04150
MEDP2446	cyclo(pro-pro)	Amino acid and Its metabolites	Small Peptide	195.11	194.105528	[M+H]+	C10H14N2O2	1b	-	529063	-	-	-	C00107	36970.133	55860.442	24719.543	31312.316	42623.7075	32996.225	36512.7625	46440.2885	50204.283	42213.8545	37939.698	47345.3655	60673.313	38288.614	45912.3695	28005.348	32924.1855	34859.699	37290.2395	48967.4675	46872.688	24626.285	57726.2505	43910.5975	43531.6685	55185.841	38926.918	ko02010
MEDP0821	6-Methylnicotinamide	Heterocyclic compounds	Pteridines and derivatives	137.07	136.0637	[M+H]+	C7H8N2O	1a	6960-22-1	96351	HMDB0013704	88954	-	-	265671.9505	253441.7115	625177.8815	271184.1145	191384.799	992964.3715	161658.59	144981.854	312102.736	159577.388	254662.8165	164317.5315	259161.036	215171.607	279323.2805	207096.7165	360892.7685	74766.2085	319284.8605	66474.122	145036.8235	456327.702	159067.8865	99938.3655	244329.7215	309902.4715	334046.5905	-
MEDP1518	Carnitine C10:1	FA	CAR	314.23	313.2253085	[M+H]+	C17H31NO4	2	98930-66-6	71464497	-	-	-	C02301	257426.6435	283261.621	226950.856	218833.349	169153.0195	195317.2775	228700.994	184003.3495	223392.275	181407.0625	188543.294	220755.092	262974.4875	227484.572	138453.746	204304.1805	192190.1225	557314.7145	365032.453	272533.015	313209.9625	137933.4135	228255.6525	282202.094	252623.3815	240788.523	246942.8735	-
MEDP2310	Lys-Pro	Amino acid and Its metabolites	Small Peptide	244.17	243.15774	[M+H]+	C11H21N3O3	1b	52766-27-5	171204	-	-	-	C00107	239594.9425	222609.6795	262446.917	252409.6725	174006.6055	139001.8265	189707.124	156916.413	145505.847	169776.4895	193790.6115	191466.418	174026.396	201224.779	184977.437	179573.1755	179015.8035	222610.864	181494.7035	196252.635	242724.392	204463.1615	316237.9745	221770.9295	161400.453	196184.8605	216962.0995	ko02010
MEDP1381	Carnitine C20:2	FA	CAR	452.37	451.366159	[M+H]+	C27H49NO4	2	-	71464509	-	-	-	C02301	1131905.176	835174.1355	596537.2975	991892.6855	1244837.862	591057.1955	1264406.813	462403.072	679786.3985	812779.4795	758094.0595	740701.116	885377.9645	1414470.918	860891.6415	971240.484	718205.1045	870128.128	962460.7465	778648.557	1673287.409	621720.0145	844262.256	668049.74	942957.3885	1008066.72	908013.5005	-
MEDP2340	Thr-Asp	Amino acid and Its metabolites	Small Peptide	235.09	234.085188	[M+H]+	C8H14N2O6	1b	108320-97-4	3280446	-	-	-	C00107	358590.5395	465049.433	452139.083	394310.9235	425864.24	445677.0145	362252.095	425320.4685	474331.0065	452368.7815	521305.085	413591.415	390608.8865	421619.291	418865.53	432901.7975	509917.935	455937.189	459478.6685	460118.926	381680.7515	467591.0165	436154.805	409512.2165	487916.2845	470241.5515	408381.3735	ko02010
MEDP1929	Cyclo(Ser-Pro)	Amino acid and Its metabolites	Small Peptide	185.09	184.084793	[M+H]+	C8H12N2O3	3	-	-	-	-	-	C00107	647044.4285	696301.857	455436.713	434278.2995	635178.1775	322237.6025	629634.0575	648988.5405	598516.072	741475.802	545858.7205	760646.881	642731.4565	774310.1635	673860.574	563038.386	485256.2225	647603.228	445953.453	989096.276	928393.996	395358.0335	808799.8595	563620.409	677692.0775	506581.4285	611135.14	ko02010
MEDP1533	Carnitine C22:6	FA	CAR	472.34	471.3348589	[M+H]+	C29H45NO4	3	-	53477842	-	-	-	C02301	137071.883	120283.1205	55406.48	51593.355	106540.6	20992.8465	65473.8345	72874.511	62793.777	58844.44	36203.2665	53841.9545	69808.3255	78579.708	73081.656	49192.808	44821.577	53129.413	123173.462	68078.7355	115295.293	26550.658	54843.369	83035.649	46114.4945	73685.258	72173.481	-
MEDP0247	Nicotinuric Acid	CoEnzyme and vitamins	CoEnzyme and vitamins	181.06	180.054	[M+H]+	C8H8N2O3	1b	583-08-4	68499	HMDB0003269	7563	1499	C05380	20582755.18	15262964.66	15928266.35	20502920.34	15401065.25	19262285.06	16978662.26	19259488.02	18077224.92	15267523.59	17405366.43	20492383.9	17556554.76	18629509.94	17192802.7	13260181.83	16030702.92	16632072.38	17818603.09	18989245.27	16787251.16	16597689.03	19093886.2	20701350.9	20519791.3	18167320.28	18615983.52	ko00760
MEDP2598	Met-Phe	Amino acid and Its metabolites	Small Peptide	297.13	296.11892	[M+H]+	C14H20N2O3S	1b	14492-14-9	6992350	-	-	-	C00107	26640.727	9922.1655	16279.9865	32728.79	15681.3195	19261.1585	15703.423	26128.7995	10804.586	10893.7115	17703.219	22825.076	13724.419	16141.0935	15122.294	14492.6115	13050.0675	16907.331	9910.877	18811.4465	15471.984	17305.266	19406.131	33538.057	17463.4185	15478.1415	15636.734	ko02010
MEDP0529	Indole-3-acetamide	Heterocyclic compounds	Indole and Its derivatives	175.09	174.079313	[M+H]+	C10H10N2O	2	879-37-8	397	HMDB0029739	16031	-	C02693	370952.714	524938.713	395875.613	376411.829	359431.8215	520060.3375	374802.0255	544815.0035	383468.8685	350773.0865	456426.1675	427353.5545	733694.871	394913.896	509205.1235	477412.6045	455897.059	439485.6335	391939.5275	422667.117	343310.0535	448904.905	575579.923	474298.673	608652.4665	527951.5115	504446.2775	ko00380,ko01100
MEDP1084	Carnitine C12:0	FA	CAR	344.28	343.2722442	[M+H]+	C19H37NO4	2	25518-54-1	168381	-	-	-	C02301	1561134.664	2608969.934	1413806.561	1186019.36	1040060.047	898620.456	1661409.255	1056613.003	968458.953	927908.751	818818.355	1184978.581	793717.817	1001153.081	806485.4165	1047221.531	1061857.84	2166833.889	1593236.008	1483509.744	2046399.178	1219736.374	1827144.569	2743620.948	1111799.241	1100187.226	1275814.122	-
MEDP0898	Pyridoxal	Heterocyclic compounds	Pteridines and derivatives	168.07	167.0582432	[M+H]+	C8H9NO3	1b	66-72-8	1050	HMDB0001545	17310	6312	C00250	613377.3415	530527.2365	308843.574	498357.247	393600.0295	282654.2635	250476.0995	466365.826	354071.251	410476.576	429090.042	354650.502	347222.982	258824.969	329823.4175	305230.5655	324207.72	420853.9585	281392.6105	407741.9585	414906.049	402966.9575	505913.1115	336110.145	349603.5675	384409.342	328973.526	ko00750,ko01100,ko01240
MEDP0871	SPH(d18:0)	SP	SPH	302.31	301.2980795	[M+H]+	C18H39NO2	1a	764-22-7	91486	HMDB0000269	-	-	C00836	3190959.953	2624242.321	3444132.462	3804672.593	1796073.748	2230473.515	3192627.681	2757824.018	3645730.853	3825870.284	4005172.07	4016330.624	3979485.227	2973495.829	1696248.849	3003385.038	2681715.989	3007304.569	3727191.712	2362918.455	3576889.019	2281943.092	3082006.028	3539218.356	2707153.004	3153928.226	3525021.464	ko00600,ko01100
MEDP1343*274	LPC(0:0/18:3)	GP	LPC	518.32	517.316841	[M+H]+	C26H48NO7P	2	-	134777355	-	-	-	C04230	1990790.382	2404344.424	1339971.69	1101939.49	2556596.534	971676.259	2141554.121	1704515.697	1250700.906	1528804.098	2456599.999	1272098.211	1476406.651	2347502.865	2720083.991	1990911.449	1517051.612	1413816.582	1264659.922	3121306.853	1477354.263	1337209.864	1616537.172	1495073.897	1957732.472	1952237.592	2014203.393	ko00564,ko04148
MEDP2813	Carnitine C4-OH	FA	CAR	248.15	247.141974	[M+H]+	C11H21NO5	3	-	53481617	-	-	-	C02301	196677.18	171496.186	200619.0265	183346.3255	198688.0605	137950.8855	132276.975	160752.7025	154728.9405	115390.41	173258.4475	194545.612	190494.902	138888.9045	139517.374	162514.9435	106940.702	267770.9515	172529.4215	121292.937	254054.0765	110536.4825	132909.438	282860.956	139738.9405	161898.4305	187506.966	-
MEDP0101	P-Coumaric Acid	Benzene and substituted derivatives	Phenolic acids	165.05	164.047	[M+H]+	C9H8O3	1b	501-98-4	637542	HMDB0002035	32374	6450	C00811	2919273.027	3054184.492	3002495.978	3376173.796	2855081.088	3571456.685	3169797.145	3260812.439	2986039.479	2983387.835	3014981.027	3582006.031	3875656.282	2960420.314	3287141.594	3313966.462	2923389.227	2886923.261	2973275.567	3244253.216	3296793.81	2963063.896	3142093.68	3605998.545	2425215.542	3462385.557	3130971.762	ko00130,ko00350,ko01100
MEDP1398	Carnitine C16:1	FA	CAR	398.33	397.319209	[M+H]+	C23H43NO4	3	-	53477817	-	-	-	C02301	8852750.223	17696327.07	7270219.612	7133245.225	8598740.241	6082019.769	10774612.85	7750293.746	7782636.52	5892929.735	6478850.486	6595446.958	9016843.123	6064682.546	9363058.494	6338042.374	5735208.317	10376777.55	11777329.31	8281797.063	14913499.36	6480243.23	12441204.83	11812802.83	9062314.508	9175896.05	9565306.644	-
MEDP1385	Carnitine C17:1:DC	FA	CAR	442.32	441.309039	[M+H]+	C24H43NO6	3	-	-	-	-	-	C02301	254642.732	299284.389	126141.853	179829.775	156311.5135	143439.0845	161567.321	120676.169	190412.0375	126267.2365	128649.726	159413.7005	134114.9405	152462.9435	144115.006	170192.34	104227.1295	212141.2205	162444.422	205840.9165	378935.0925	143685.47	283680.208	299076.627	175760.6705	185782.7875	182234.3575	-
MEDP1412	Carnitine C13:1	FA	CAR	356.28	355.272259	[M+H]+	C20H37NO4	3	-	139920227	-	-	-	C02301	242240.122	325381.1285	197577.3995	133619.6325	65254.0985	177432.915	345821.379	330762.4595	83532.574	165565.9605	401048.2115	364038.3595	268388.0905	325305.2575	138342.002	233974.9555	155660.9235	438887.5115	507007.441	192937.7385	113672.6085	262975.1395	672213.746	317126.0795	194110.0315	216368.885	258649.4325	-
MEDP2582	Pro-Phe	Amino acid and Its metabolites	Amino acid derivatives	263.14	262.131743	[M+H]+	C14H18N2O3	1b	13589-02-1	6351946	HMDB0011179	74795	-	-	376401.3905	305147.4765	167539.6695	540998.174	247648.949	187496.2895	214361.776	303808.87	182228.5255	162188.7495	199391.8845	463675.5205	325071.553	404753.266	526573.49	183622.871	173696.088	195348.187	214433.1325	192844.4295	197981.4505	235158.857	324044.7075	261162.4505	279280.166	274043.59	229209.001	-
MEDP1278	4-methyl-5-thiazole-ethanol	Alcohol and amines	Alcohols	144.05	143.0405	[M+H]+	C6H9NOS	3	137-00-8	1136	-	-	-	C04294	1783921.186	1841786.142	1031607.068	1499578.404	1813694.696	932836.841	1668643.201	2072328.867	1675125.042	1764938.677	1923295.897	1518544.5	983881.961	2610457.047	1608236.13	2158086.021	1164956.777	1536031.529	2018145.24	2175491.454	1192562.476	1241278.592	1475820.128	1183387.651	1642522.007	1641945.036	1644710.491	ko00730,ko01100,ko01240
MEDP0456	Piperidine	Heterocyclic compounds	Heterocyclic compounds	86.1	85.08914936	[M+H]+	C5H11N	1a	110-89-4	8082	HMDB0034301	18049	-	C01746	14087012.41	12923472.9	10864741.76	14083659.13	12772511.01	11655493.71	12963253.73	14489923.15	12590956.75	12313239.47	12692671.49	15027785.92	14709740.78	13282487.53	13391209.22	12156064.63	11512829.33	12615184.92	12189670.57	13635154.5	12336187.43	11629635.92	13227276.14	13588397.11	12301080.63	13392091.73	13555278.34	-
MEDP1161	Creatine phosphate	Nucleotide and Its metabolites	Nucleotide and Its metabolites	212.04	211.03581	[M+H]+	C4H10N3O5P	1b	67-07-2	587	HMDB0001511	17287	6288	C02305	449069.983	443119.6835	467230.38	513428.2	385910.5695	404392.133	344900.596	360626.946	446691.318	436316.0875	371901.6755	452509.4925	478966.0515	616893.938	471693.1645	392702.144	339000.1095	436405.18	437536.0325	440512.071	444536.827	340470.767	474566.2645	495162.8075	437913.614	430876.1305	447429.804	ko00330,ko01100
MEDP1790	Gly-Ile	Amino acid and Its metabolites	Small Peptide	189.12	188.116093	[M+H]+	C8H16N2O3	1b	19461-38-2	88079	HMDB0028844	-	-	C00107	399801.229	77279.1745	104921.2245	281336.516	110647.5745	128003.8045	143221.4515	260749.822	160761.69	208507.458	176347.877	373781.398	385988.686	216535.7655	296429.4805	80553.412	145576.4165	110881.1025	140152.2165	123346.86	100341.3155	130585.341	217095.376	234843.2115	185354.7315	199785.2175	172752.309	ko02010
MEDP1696	LPC(18:4/0:0)	GP	LPC	516.31	515.301192	[M+H]+	C26H46NO7P	3	-	52924047	-	-	-	C04230	448736.2995	771981.6815	230225.236	206643.5845	678218.2815	182046.017	440069.8085	441820.8035	364202.8595	371478.4635	429426.8715	308042.391	284621.3905	519021.9535	641562.741	483605.57	261834.5255	332207.6685	325422.18	843879.836	170463.566	154119.519	449182.654	143052.7235	275087.3765	374978.116	473504.3065	ko00564,ko04148
MEDP1480	Anserine	Amino acid and Its metabolites	Small Peptide	241.13	240.1222404	[M+H]+	C10H16N4O3	1a	584-85-0	112072	HMDB0000194	18323	5209	C01262	800278.961	447033.5825	446910.664	1362838.074	436693.497	1322808.91	475887.237	891264.9035	497115.5705	393414.3625	524319.1885	698899.9095	399694.99	641414.1615	436560.4955	257244.6225	375606.896	949285.355	441218.7305	412234.845	388271.85	492639.6245	421052.357	830639.5915	627569.068	615410.0675	615064.7265	ko00340,ko00410,ko01100
MEDP2066	Triethylenetetramine	Alcohol and amines	Polyamines	147.16	146.153146	[M+H]+	C6H18N4	1b	112-24-3	5565	-	-	-	C07166	979940.499	835754.4095	1117021.152	1161016.322	900555.2795	1047221.801	938097.3965	1051889.011	877945.8265	816282.6125	1033344.323	793860.0335	726288.0715	1274605.69	784897.0055	826559.677	650389.416	949372.8475	925122.5905	1028123.373	691672.9945	841564.427	913501.4475	1079889.918	1065770.652	953784.4205	972417.203	-
MEDP1509	Glu-Met	Amino acid and Its metabolites	Small Peptide	279.1	278.0936427	[M+H]+	C10H18N2O5S	1b	4423-22-7	6426949	HMDB0028825	73507	-	C00107	1849648.716	1766977.166	1596219.054	2158815.697	1649786.105	1602812.716	1875478.668	2202330.39	1614441.886	1420622.665	1619319.353	2079111.838	1695162.026	1564807.795	1634346.83	1603291.62	1437775.211	1449635.83	1363015.713	1504539.964	1936238.894	1224833.395	1480648.277	1887499.721	1833382.666	1781475.848	1639986.248	ko02010
MEDP1400	Carnitine C16:3	FA	CAR	394.3	393.287909	[M+H]+	C23H39NO4	2	-	-	-	-	-	C02301	205964.215	304852.516	261243.503	141234.357	268645.6245	117660.539	117364.7815	141989.0355	172709.2385	141284.9545	144328.81	178552.993	175344.6035	113062.024	139665.8235	113758.7025	155859.0275	252351.9995	213220.173	281226.6885	345248.4305	162597.268	231285.6595	320645.907	185838.8815	165831.438	166452.096	-
MEDP2084*127	L-Homophenylalanine	Amino acid and Its metabolites	Amino acid derivatives	180.1	179.094629	[M+H]+	C10H13NO2	1b	943-73-7	2724505	-	-	-	C17235	38225.382	34916.6645	37969.752	36542.111	41740.299	48816.388	32151.1545	37236.777	51240.9585	30341.8895	40053.5965	54914.3295	40318.1075	41659.942	32971.7735	26902.445	19176.3655	32729.477	34442.214	53903.1185	54432.802	36707.8325	41820.0425	44109.591	31672.6535	32591.8395	25787.1685	ko00400,ko01100,ko01210
MEDP2503	Tyr-Thr	Amino acid and Its metabolites	Small Peptide	283.13	282.121573	[M+H]+	C13H18N2O5	1b	-	14522584	-	-	-	C00107	62324.927	30224.833	36050.0015	68056.313	49734.119	47821.879	48181.728	60832.1965	39268.152	47525.4735	56977.332	64593.275	52477.803	48614.387	45184.0455	30641.192	24906.541	26192.624	38849.0205	56565.3235	45432.954	28372.1245	29240.4505	40733.7765	51489.418	34295.404	35964.476	ko02010
MEDP1127	1-acetylindole	Heterocyclic compounds	Indole and Its derivatives	160.08	159.0684	[M+H]+	C10H9NO	3	576-15-8	68470	-	-	-	C00637	7666393.733	7863412.611	7528350.807	8700047.053	7709095.179	6881302.425	7538327.241	7911004.193	7570294.222	7951354.633	7725060.127	8469714.476	8594193.751	8045793.943	7211213.27	7168304.776	6809507.892	7485659.959	6979556.673	7284411.511	7833442.627	6296675.474	7979843.151	8125781.88	8237518.652	7976287.246	7810215.161	ko00380,ko01100
MEDP1414	Carnitine C12:1	FA	CAR	342.26	341.256609	[M+H]+	C19H35NO4	2	-	53481671	-	-	-	C02301	393678.741	750215.874	223665.252	322641.466	267555.9765	307072.7895	295187.4875	437016.0645	131199.3105	194956.671	292527.684	502728.45	386094.644	317061.1895	240018.129	261478.3215	279528.346	560192.3935	386894.3575	333025.232	462577.2995	350238.9825	484890.74	643303.76	407421.742	349015.23	380829.7575	-
MEDP2868	Carnitine C20:4	FA	CAR	448.34	447.334859	[M+H]+	C27H45NO4	3	-	71464486	-	-	-	C02301	5183279.794	5143516.925	3239579.716	3625428.659	9477118.104	1648949.001	4368751.127	3409671.493	2633512.05	2349475.961	1947801.169	2908067.964	5633974.278	4446555.66	2955652.05	2770090.006	3390720.258	2598846.672	3288985.226	5287016.177	5439068.865	1488407.018	4867311.692	3776272.471	3638411.82	3966123.668	4210293.591	-
MEDP1073*124	6-O-methylguanine	Nucleotide and Its metabolites	Nucleotide and Its metabolites	166.07	165.0650599	[M+H]+	C6H7N5O	2	20535-83-5	65275	-	-	-	-	290823.5925	397564.376	203664.3805	240431.8995	254311.1415	317912.712	284708.0855	405008.7865	395064.303	254419.5695	344017.817	376761.118	258281.847	333149.916	421031.4645	445928.884	297248.796	363915.46	350273.21	333369.5415	305241.594	340559.8745	455647.273	323885.34	301807.232	389579.426	333059.117	-
MEDP1390	Carnitine C18:1	FA	CAR	426.36	425.350509	[M+H]+	C25H47NO4	2	-	46907933	-	-	-	C02301	974356.2825	964468.2985	496789.0005	613686.123	1021578.546	499966.3615	997852.475	533702.35	565257.0635	539285.0215	618345.212	512474.785	724187.488	600675.1255	759556.145	534127.8845	528969.3615	675556.152	1000549.536	510134.176	1302503.21	520056.7935	1029999.484	688432.99	799558.322	799459.93	697309.1525	-
MEDP2667	3-Aminophenol	Benzene and substituted derivatives	Benzene and substituted derivatives	110.06	109.052764	[M+H]+	C6H7NO	1b	591-27-5	11568	-	-	-	C05058	70244.438	124285.437	92720.48	98815.9985	91335.635	104708.5525	70685.4445	97909.2355	60860.9995	73730.287	106256.3835	88354.851	153097.315	69008.5345	108435.617	92898.0575	98461.7725	99362.843	93701.9425	57798.833	46289.3985	68941.349	118688.539	102595.698	115897.965	98308.2545	123014.3225	-
MEDP0382*253	8-Hydroxy-2-Deoxyguanosine	Nucleotide and Its metabolites	Nucleotide and Its metabolites	284.1	283.092	[M+H]+	C10H13N5O5	1b	88847-89-6	135440064	HMDB0003333	40304	6890	-	146672.105	355333.2555	1181066.931	186101.3665	199865.9305	2768414.361	174638.9	132307.8885	583052.8405	260299.5185	574702.6245	64413.723	1600821.112	178108.4175	1646569.258	617294.864	2381894.794	42975.6585	1039186.675	48136.0455	74008.063	2071332.94	514998.5305	215372.802	926679.724	694460.5155	854502.2	-
MEDP2396*142	Leu-Thr	Amino acid and Its metabolites	Small Peptide	233.15	232.14	[M+H]+	C10H20N2O4	1b	-	10353878	-	-	-	C00107	1145986.141	297921.758	209215.308	899424.9555	491603.622	186216.5775	555874.084	1077016.489	727893.016	608459.4335	585375.8485	1240056.979	1160107.769	821709.239	1022355.625	384257.6385	375448.24	718920.168	971177.058	572597.1965	497461.626	420428.83	927891.5625	933449.166	781989.8965	797138.603	723418.327	ko02010
MEDP2391	Tyr-Glu	Amino acid and Its metabolites	Small Peptide	311.12	310.116488	[M+H]+	C14H18N2O6	1b	2545-89-3	7009628	-	-	-	C00107	62991.7565	68556.456	49709.7475	75086.677	70514.3075	84064.5965	115797.711	73175.5645	45569.156	66744.058	67639.7825	81181.0615	69733.245	80376.5015	80410.732	81768.388	59984.625	63754.0315	57335.616	71448.1285	120432.548	85895.6615	81536.3825	50851.901	47706.823	65279.741	78052.6025	ko02010
MEDP0250	Riboflavin	CoEnzyme and vitamins	CoEnzyme and vitamins	377.15	376.138	[M+H]+	C17H20N4O6	1a	83-88-5	493570	HMDB0000244	-	-	C00255	7060685.107	8583588.669	7952287.039	8683932.293	7153741.823	8302195.887	6043695.423	8939346.149	5247618.088	6658243.462	8267217.384	8354383.458	11030846.39	5434261.735	6982366.352	5239277.452	8031756.454	9946488.579	9819558.053	6005766.475	4724096.279	7148986.768	7949288.738	7185268.837	7644954.465	7238848.706	7277864.523	ko00740,ko01100,ko01240,ko02010
MEDP0012	L-Ornithine	Amino acid and Its metabolites	Amino acids	133.1	132.08988	[M+H]+	C5H12N2O2	1a	3184-13-2	6262	HMDB0000214	15729	27	C00077	3293072.151	2361287.206	2666578.636	3243423.01	1677578.157	2156298.635	2379032.929	1485434.302	1888662.555	1687227.658	2040849.21	3134285.535	2059879.241	1776537.69	2902719.587	2077987.2	2043697.127	1813877.419	2398865.461	1261617.24	2540480.344	2335115.872	2356587.018	2300176.621	2029742.114	1895993.769	3030873.132	ko00220,ko00330,ko00470,ko00480,ko01100,ko01210,ko01230,ko02010,ko04148
MEDP2848	LPC(O-20:3)	GP	LPC-O	532.38	531.368876	[M+H]+	C28H54NO6P	3	-	164421545	-	-	-	C04230	579207.1175	2508161.726	1227939.078	872006.8505	898775.741	851408.696	898279.566	1004448.499	618850.184	670130.4715	1285876.96	1135318.184	886451.408	1295502.238	1334696.738	1086514.166	927005.971	740157.2775	880930.0995	1057398.58	360020.205	1344032.26	1203886.621	524842.654	1129674.442	1327549.746	913292.113	ko00564,ko04148
MEDP1897	2-Hydroxy-2-methylbutanenitrile	Others	Others	100.08	99.068414	[M+H]+	C5H9NO	3	4111-08-4	97823	HMDB0060309	60908	-	C11118	3007874.661	376935.1265	290196.3245	322935.5015	977436.0755	1791709.029	763317.0645	1361196.139	1249363.417	288397.8	1544540.773	869975.2515	595397.471	604909.336	465213.45	2837064.605	4985450.627	1230370.186	383964.1985	5772209.286	4734620.343	2698933.233	1222708.843	1676569.426	1763969.382	1706368.934	1706736.637	-
MEDP0886	N-Amidino-L-Aspartate	Amino acid and Its metabolites	Amino acid derivatives	176.07	175.0593	[M+H]+	C5H9N3O4	1b	6133-30-8	439918	HMDB0003157	17072	10	C03139	423690.9405	668373.8825	281102.8	146607.207	1267861.855	186570.586	508174.8655	407325.98	225475.087	1050941.122	424968.417	243131.238	141835.862	347000.8795	504745.577	321029.578	359788.1585	646217.9415	347173.44	662663.0585	1219514.502	400247.542	263542.083	334291.0485	361638.063	402972.4305	307611.853	-
MEDP1033	Benzaldehyde	Benzene and substituted derivatives	Benzene and substituted derivatives	107.05	106.0418648	[M+H]+	C7H6O	2	100-52-7	240	HMDB0006115	17169	-	C00261	34989086.48	33542251.17	25503404.4	35226461.96	31661225.77	28443994.22	32423637.58	37003021.18	30370331.61	30298856.83	30981830.27	38880343.03	35923629.71	32331001.73	35389253	29799352.58	27999368.83	32058928.46	30933680.02	32982172.15	30615476.08	29859159.95	34853812.95	35919891.71	31192073.59	33137662.79	34070507.46	ko01100
MEDP2549*136	Lys-Ala	Amino acid and Its metabolites	Small Peptide	218.15	217.14209	[M+H]+	C9H19N3O3	1b	17043-71-9	7010504	HMDB0028944	-	-	C00107	107336.208	81838.9375	110989.479	81600.8415	99440.5565	76760.979	107813.1055	99634.897	76042.027	100859.982	46124.9175	57784.309	81972.615	78832.764	72555.6725	76036.297	71458.6335	54368.2805	56817.2775	73257.0725	77734.151	33438.21	79182.5215	78305.7015	80886.4345	80327.875	69834.083	ko02010
MEDP2491	MG-132	Benzene and substituted derivatives	Benzene and substituted derivatives	476.31	475.304622	[M+H]+	C26H41N3O5	1b	133407-82-6	462382	-	-	-	-	224340.865	438195.6835	280964.0985	227360.0745	221300.844	231462.1745	320264.4585	319932.0525	281997.6045	265661.3735	287996.6765	283578.9395	325947.5675	408501.983	374341.559	283342.6635	343346.45	272355.7775	297069.192	470085.0045	213121.9865	341182.683	379811.587	175334.5285	338486.197	270450.194	284630.98	-
MEDP2572	Leu-Asp	Amino acid and Its metabolites	Small Peptide	247.13	246.12102	[M+H]+	C10H18N2O5	1a	32949-40-9	7019087	-	-	-	C00107	859806.877	271352.5955	164505.028	702561.7675	533336.9375	178357.59	777372.2815	1002714.258	514916.2965	575790.9725	685697.1	1079627.904	757969.7435	1276537.241	881461.7785	289736.4925	405643.1095	1138899.06	1807563.832	520330.2805	459031.302	477880.9965	935993.159	597020.3195	759179.642	756032.406	755286.8885	ko02010
MEDP2324	Arg-Glu	Amino acid and Its metabolites	Small Peptide	304.16	303.15427	[M+H]+	C11H21N5O5	1b	79220-32-9	6995004	-	-	-	C00107	727385.6335	252758.298	424540.8735	553357.4635	350090.304	555916.8065	352705.4175	605203.1995	514104.8695	616632.657	657859.097	391330.2065	849869.2495	691913.1275	366632.607	818972.879	488340.2275	382117.38	320866.4585	309052.0535	294336.358	210939.619	255307.216	527444.037	288485.6295	392324.735	445012.4845	ko02010
MEDP1902*270	LPC(16:2/0:0)	GP	LPC	492.31	491.30119	[M+H]+	C24H46NO7P	2	-	154573513	-	-	-	C04230	15442285.3	8825501.557	20007082.79	8602384.446	23726241.45	8405383.863	13700052.2	15182453.36	17460963.54	16877057.12	6868612.275	7486670.079	8471017.11	51077091.16	16924879.2	21787126.45	13379954.69	4868816.727	4320966.396	29130285.78	14240852.88	11566084.16	18240540.15	11912890.43	14985553.2	15894091.04	17608438.18	ko00564,ko04148
MEDP0326	N'-Formylkynurenine	Amino acid and Its metabolites	Amino acid derivatives	237.09	236.08	[M+H]+	C11H12N2O4	1a	1022-31-7	910	HMDB0001200	18377	-	-	447295.083	481993.0075	380988.9445	447612.213	423265.5715	493568.96	326720.5475	555421.276	335905.38	378426.688	408099.238	377178.1805	609667.3095	339095.7005	465689.545	461064.092	446527.654	437295.2525	372184.7795	361928.3705	348388.3395	398231.4335	491312.479	394999.122	433515.1025	453233.603	437351.787	-
MEDP1863	Gly-His	Amino acid and Its metabolites	Small Peptide	195.09	212.090941	[M-H2O+H]+	C8H12N4O3	3	-	417360	HMDB0028843	-	-	C00107	130047.7595	103022.3895	57308.324	95019.3385	66387.7365	73280.626	69574.752	158199.636	104005.0825	109022.6285	99072.098	135821.3135	215067.169	133709.8855	92266.787	124749.7615	83505.307	131077.444	76113.1265	73254.215	123354.48	53837.1285	100302.0195	180443.9	98287.9605	150341.2845	117139.328	ko02010
MEDP0689	Tranexamic Acid	Organic acid and Its derivatives	Organic acid and Its derivatives	158.12	157.1102787	[M+H]+	C8H15NO2	1b	1197-18-8	5526	-	-	-	C12535	160061.573	134381.719	142783.523	217923.748	125670.8585	142710.8635	146935.617	77719.433	111284.0305	87272.149	113629.094	134440.149	122359.7275	161438.5835	131443.1045	103131.1145	96212.7435	151578.2205	117009.2715	119510.1435	129924.2415	87800.136	152806.742	147360.476	92441.5565	142718.762	137012.114	-
MEDP2399	Val-Glu	Amino acid and Its metabolites	Small Peptide	247.13	246.121573	[M+H]+	C10H18N2O5	1b	3062-07-5	7009623	HMDB0029126	-	-	C00107	232102.2145	59622.19	24373.6865	242635.7865	96945.5275	24674.5755	127114.863	295769.763	102688.2965	126612.04	198870.938	321527.7255	132442.834	218612.7	249313.341	77572.017	141139.0615	174042.3125	247320.8285	85349.816	66193.133	188415.605	101775.9015	218401.2795	135122.0855	107818.1305	166761.882	ko02010
MEDP2843	LPC(O-14:1)	GP	LPC-O	452.31	451.306276	[M+H]+	C22H46NO6P	3	-	10813490	-	-	-	C04230	181557.6365	236147.185	206065.5485	102814.7535	131768.2255	203681.422	70207.163	138352.72	129602.107	144805.9795	110184.046	128629.9655	77666.492	169215.106	146060.4585	145506.0745	135802.1955	137517.7805	86933.485	204438.384	162049.047	184181.78	129741.167	108423.522	141867.884	166690.602	141240.373	ko00564,ko04148
MEDP0208	Succinic Acid	Organic acid and Its derivatives	Organic acid and Its derivatives	119.03	118.027	[M+H]+	C4H6O4	1b	110-15-6	1110	HMDB0000254	-	-	C00042	997078.4415	1100234.168	964165.23	1131826.837	871519.969	1221745.871	911484.1635	988714.4275	829205.985	989184.96	1087512.567	978220.397	1046010.095	815244.353	1043379.423	977253.4785	870822.1995	1004567.32	825772.3255	926693.3715	981909.759	978699.966	954716.0405	1161691.473	910492.065	1060601.881	1013701.439	ko00020,ko00190,ko00250,ko00310,ko00350,ko00360,ko00620,ko00630,ko00640,ko00650,ko00760,ko00920,ko01100,ko01200
MEDP0149	2'-Deoxyadenosine-5'-Monophosphate	Nucleotide and Its metabolites	Nucleotide and Its metabolites	332.08	331.068	[M+H]+	C10H14N5O6P	1b	653-63-4	12599	HMDB0000905	17713	3461	C00360	29064.239	23898.634	32183.9335	21935.5945	31438.246	22843.5685	35940.0285	24129.9635	31601.5635	17981.473	36511.9785	25966.297	29185.282	35035.606	43628.9245	24771.6245	16050.0115	19866.541	25947.6865	19161.2065	29635.5315	24684.0475	27979.5145	27725.5565	21402.62	34620.9425	33623.507	ko00230,ko01100,ko01232
MEDP1960	7-(alpha-D-glucosyl)-N(6)-isopentenyladenine	Nucleotide and Its metabolites	Nucleotide and Its metabolites	366.18	365.1699189	[M+H]+	C16H23N5O5	2	-	25202675	-	-	-	-	4366806.425	4984332.813	3481081.452	3168463.9	3120785.06	3631353.01	3070511.633	3143115.065	3511127.233	3553230.927	5276451.614	3521751.403	4802600.689	3136244.483	3400576.268	3853388.794	3092541.426	2896524.642	3882127.571	4031452.954	4067762.422	2909272.757	3284805.218	4141012.825	4387962.145	4416050.076	3888205.379	-
MEDP2335	Gly-Thr	Amino acid and Its metabolites	Small Peptide	177.09	176.079708	[M+H]+	C6H12N2O4	1b	7093-70-1	111257	-	-	-	C00107	294378.113	31615.007	62025.084	252837.465	108220.8015	155810.0205	71221.874	253987.712	209227.5775	167254.7885	198354.626	198163.135	432717.5875	269080.344	136536.146	144419.8395	127975.062	134314.5415	104320.752	219609.7155	90111.739	107852.447	126227.502	263698.7735	224720.5955	197283.8265	145809.6285	ko02010
MEDP2382	O-Phospho-L-tyrosine	Amino acid and Its metabolites	Amino acid derivatives	262.05	261.040226	[M+H]+	C9H12NO6P	1b	21820-51-9	30819	HMDB0006049	37788	-	C06501	1100295.347	2129533.807	860219.8225	1477433.178	1674708.215	1059850.392	1390609.215	1976594.338	1790265.898	1256819.035	1572003.775	1768646.112	2434791.583	1709572.856	1039532.105	1609739.512	1641453.854	1972674.846	1181258.345	1832088.998	2275589.569	1414783.813	1776216.117	1912187.681	1616322.254	1699023.923	2207486.855	-
MEDP2814*248	Carnitine C5-OH	FA	CAR	262.16	261.157624	[M+H]+	C12H23NO5	3	-	57357187	HMDB0062555	-	-	C02301	378805.1545	540368.2325	391949.222	456572.7915	409242.592	401897.3345	375722.8585	442637.1005	308509.369	359601.5275	417982.362	349707.1885	440655.5645	444741.802	367918.0245	433913.7725	378128.117	416574.6815	397265.7755	382052.947	550398.115	305089.4065	404292.185	559984.338	376543.473	498894.858	552220.786	-
MEDP0185	Epinephrine	Hormones and hormone related compounds	Hormones and hormone related compounds	184.1	183.09	[M+H]+	C9H13NO3	1b	51-43-4	5816	HMDB0000068	28918	5127	C00788	258423.0605	184129.9425	158091.2285	482371.8745	264191.5215	330272.6745	243370.2945	284143.435	343670.363	301787.2725	338078.846	339821.9905	348180.505	357055.4745	277730.0135	314221.3655	285159.33	311276.7505	264916.471	257603.7115	275469.1455	135585.49	228711.54	400192.626	289268.787	350109.677	373477.9645	ko00350,ko01100,ko04080,ko04261
MEDP1022*153	Thr-Phe	Amino acid and Its metabolites	Small Peptide	267.13	266.1266571	[M+H]+	C13H18N2O4	3	16875-27-7	4099799	HMDB0029068	-	-	C00107	94100.526	72837.0845	88952.4785	102784.027	75813.93	107784.8335	59419.489	114862.585	91882.76	61956.204	84747.291	113516.5265	51827.118	155790.4335	60862.137	51652.027	71054.312	69447.866	84978.33	67185.249	51134.036	93262.5545	79786.821	93239.762	68675.3655	99997.2625	66226.4505	ko02010
MEDP2385	Tyr-Asn	Amino acid and Its metabolites	Small Peptide	296.12	295.116822	[M+H]+	C13H17N3O5	1b	151145-11-8	18218251	-	-	-	C00107	406804.179	510513.6275	748086.714	615529.8225	565960.43	586902.7615	644953.4125	632646.4765	857870.1615	580705.7255	618009.327	783321.152	711028.2905	838324.4045	554679.8205	699751.8995	481790.8655	588522.817	517579.238	459892.3035	689541.0055	632903.5895	575683.2255	686846.339	687736.158	569215.971	639790.9635	ko02010
MEDP0313	Guanidineacetic Acid	Organic acid and Its derivatives	Organic acid and Its derivatives	118.06	117.054	[M+H]+	C3H7N3O2	1b	352-97-6	763	HMDB0000128	16344	5163	C00581	18234964.81	19986470	17528283.94	21824379.29	28478691.6	17725653.13	20038874.89	23815248.99	21477401.89	23881668.48	28916036.88	23864981.33	21583566.44	24363834.5	21636383.27	19993868.39	23577451.89	18999119.27	22366726.5	29974184.03	21939158.49	20162999.24	26260204.48	26896496.95	27732251.28	24327641.87	18376100.52	ko00260,ko00330,ko01100
MEDP2435	L-Phenylalaninol	Amino acid and Its metabolites	Amino acid derivatives	152.11	151.099714	[M+H]+	C9H13NO	1b	3182-95-4	447213	-	-	-	C16719	48264.5735	65453.1515	48649.677	37831.717	52603.104	54193.129	37095.1155	62088.289	58153.9085	46200.9365	44246.4235	44515.523	40393.6855	24572.744	37240.408	23351.0735	34913.5155	43808.2075	39027.0255	42878.827	40362.224	35640.606	58018.861	45303.0025	33127.255	37564.2655	48127.7485	ko01100
MEDP2376	Lys-Leu	Amino acid and Its metabolites	Small Peptide	260.2	259.189592	[M+H]+	C12H25N3O3	1b	7369-79-1	7016103	HMDB0028955	-	-	C00107	878994.1265	684619.0595	643909.875	1022888.939	586732.875	689948.224	506525.4855	865032.333	777358.282	667104.7425	722453.809	761613.331	738313.648	880148.4825	625748.9465	475622.1525	441741.1825	672228.154	576529.05	472727.609	444991.4895	614060.4485	588942.592	760175.323	677605.082	867448.135	822233.3145	ko02010
MEDP1013	��-Glu-Cys	Amino acid and Its metabolites	Small Peptide	251.07	250.062	[M+H]+	C8H14N2O5S	1b	636-58-8	123938	HMDB0001049	17515	5966	C00669	47547.8165	31450.729	52657.61	25433.246	39489.12	41434.7735	38737.822	47374.5685	45886.133	53813.814	35755.4055	33072.21	35209.29	33428.0385	30770.4535	38296.412	31849.744	29666.2925	23126.194	31785.861	26990.2825	28214.319	18181.9535	41082.1015	39562.4755	40663.448	27217.3045	ko00480,ko01100,ko01240,ko04216
MEDP0442	Sn-Glycero-3-Phosphocholine	Tryptamines,Cholines,Pigments	Cholines	258.11	257.1028239	[M+H]+	C8H20NO6P	1a	28319-77-9	657272	HMDB0000086	16870	370	C00670	574718.7835	276751.139	592819.908	1072694.507	1192648.285	874358.3055	188466.942	427763.277	622841.5015	307725.8875	147402.406	152055.4765	349151.929	497545.1635	203531.5485	566525.479	151585.1705	269079.2125	116617.7505	210250.186	160794.863	122120.61	146336.14	505598.9185	381876.649	573450.3865	520739.152	ko00564,ko00565
MEDP2552	Thr-Thr	Amino acid and Its metabolites	Small Peptide	221.11	220.105923	[M+H]+	C8H16N2O5	1b	-	11321969	-	-	-	C00107	138255.8915	26914.1275	26646.2855	71349.602	56817.5055	55247.636	27762.762	155705.026	112273.565	84383.694	56774.6035	82445.669	175355.958	179582.9485	70156.606	61336.03	45217.0735	59156.0855	53995.401	41408.368	57270.4125	40958.685	45683.2085	119578.788	61891.4505	84943.71	53612.5575	ko02010
MEDP2350	His-Pro	Amino acid and Its metabolites	Small Peptide	253.13	252.122241	[M+H]+	C11H16N4O3	1b	20930-58-9	152322	HMDB0028893	-	-	C00107	222619.8015	110164.702	74924.592	190314.0105	126455.7755	106493.5485	101800.1205	153554.0555	146949.705	141333.969	174589.7435	241059.68	259738.2825	224741.059	156692.927	138429.006	125287.871	104822.5955	106506.229	103600.5685	118275.5985	166828.388	136402.7	270362.516	189564.9965	166499.415	127843.476	ko02010
MEDP1735	2,6-Diamino-5-hydroxyhexanoic acid	Amino acid and Its metabolites	Amino acid derivatives	163.11	162.100443	[M+H]+	C6H14N2O3	1b	13204-98-3	1029	-	-	-	C16741	80123.6935	77319.2015	85182.571	41774.01	40923.077	36337.5805	70522.094	33397.484	49408.777	58766.5455	44393.7085	69932.263	38597.8745	67663.7475	28657.64	67566.0235	30598.389	49435.019	27008.7925	82842.4865	67121.9045	48525.605	75807.6145	58472.5375	57522.576	50030.6805	47538.7515	ko00310,ko01100
MEDP0061	N,N-Dimethylglycine	Amino acid and Its metabolites	Amino acid derivatives	104.07	103.063	[M+H]+	C4H9NO2	1a	1118-68-9	673	HMDB0000092	17724	277	C01026	697544.4425	851350.265	579818.374	780598.086	1156989.6	696614.8045	757406.042	861956.791	928740.1465	883719.8765	682029.35	748883.658	892108.7365	849508.1825	938325.464	986047.9005	824531.8985	681637.159	547265.63	1040590.059	1044493.42	578892.2085	931695.0955	759178.3505	897911.802	817173.1895	948596.262	ko00260,ko01100
MEDP1496	L-2-Aminobutyric acid	Organic acid and Its derivatives	Organic acid and Its derivatives	104.07	103.0633285	[M+H]+	C4H9NO2	1a	1492-24-6	80283	HMDB0000452	35619	12	C02356	1320195.011	1615334.806	1423934.106	1622469.619	2418166.013	1522765.998	1574732.371	1652059.813	1669602.707	1864461.692	1340800.259	1699038.041	1781855.622	1822065.203	1780648.676	1574853.667	1853986.004	1646074.994	1049761.275	2500974.723	2170098.34	1516303.903	1944068.643	1595764.332	2002981.284	1805737.198	1633838.555	ko00270,ko01100,ko01210
MEDP2360	2-Pyrrolidineacetic acid	Amino acid and Its metabolites	Amino acid derivatives	130.09	129.07843	[M+H]+	C6H11NO2	1b	56879-46-0	123784	HMDB0029444	-	-	C00408	6501847.359	4104079.677	4234742.838	4938862.177	3346895.63	5632185.236	3917657.252	4955943.186	5726282.717	4013258.046	5337047.27	4609916.102	6571071.801	5159547.603	3783169.424	4998103.534	4085898.267	4611803.447	3166028.386	3554821.766	3239855.499	3279058.494	3460966.14	6437146.952	3388133.22	5272272.8	5050973.221	ko00310,ko01100
MEDP2347	3-Guanidinopropionic acid	Organic acid and Its derivatives	Organic acid and Its derivatives	132.08	131.069477	[M+H]+	C4H9N3O2	1a	353-09-3	67701	HMDB0013222	15968	-	C03065	1988705.649	1121569.07	1437768.339	1407953.243	1706273.664	1125243.418	1611289.043	1265117.756	1759895.124	1566050.137	1564254.911	1730225.714	1729662.656	1355245.05	1303134.732	1163690.813	1400337.507	1266979.233	1433354.155	1305864.86	1422574.326	949849.1685	1410856.776	1408772.039	1212998.599	1387063.204	1455585.962	-
MEDP2553	2-(Acetylamino)-2-deoxy-A-D-glucopyranose	Alcohol and amines	Amines	222.1	221.089939	[M+H]+	C8H15NO6	1b	10036-64-3	82313	-	-	-	C00140	380078.1805	505115.6665	801667.4785	233634.8845	467177.8915	229664.9085	348790.916	357317.557	530902.884	501759.99	346296.039	942120.9005	625181.806	304052.8475	512091.1445	277532.2135	281714.6	369903.251	617563.3875	413739.327	565918.081	335448.3165	1259167.737	271660.493	437375.3725	462795.5325	686345.192	ko00520,ko01100,ko01250,ko02010
MEDP1062	S-Methyl thioacetate	Aldehyde,Ketones,Esters	Esters	91.02	90.0139	[M+H]+	C3H6OS	1b	1534-08-3	73750	-	-	-	-	2862512.629	3205943.194	3094503.774	4820272.003	4661957.432	3686529.878	2514478.125	4171353.298	5224126.356	5211662.957	5555732.841	4575077.581	5091883.516	4309235.596	3128939.222	3972535.65	3944851.971	4056204.016	3378235.968	5432924.886	2789730.332	2536377.963	3563437.765	5212717.629	3913774.854	5814976.251	4970409.697	-
MEDP0285	2,6-Diaminopimelic acid	Organic acid and Its derivatives	Organic acid and Its derivatives	191.1	190.095	[M+H]+	C7H14N2O4	1b	583-93-7	865	HMDB0001370	16026	352	C00666	162243.183	110236.7075	156349.155	167673.447	204923.0565	168105.115	156353.308	169965.712	151721.1975	183124.3295	221492.963	158997.5805	127782.373	260803.089	200271.466	187837.71	121739.9105	211357.5095	159856.929	141408.234	70982.4615	164246.479	140785.7955	160982.5035	178990.632	163217.362	143376.7735	ko00470,ko01100,ko01230
MEDP2856	LPE(P-18:1)	GP	LPE-P	464.31	463.306276	[M+H]+	C23H46NO6P	3	-	-	-	-	-	C04438	373724.746	959768.859	626734.821	454221.1315	166875.039	502681.362	426540.4085	497356.283	590492.8915	438037.6425	547739.711	331376.9165	489414.8855	553457.1545	519700.4995	441128.011	296933.344	245987.105	327196.594	267033.5005	312241.6695	215619.3755	287394.0075	606078.3105	395828.3075	531147.829	454756.7885	ko00564
MEDP1695	LPC(O-16:1)	GP	LPC-O	480.34	479.3376	[M+H]+	C24H50NO6P	2	97802-53-4	10917802	-	-	-	C04230	7645560.217	13620274.99	11309216.99	6429279.976	4058768.876	7339151.957	4800086.188	6333133.089	7440519.377	6494649.422	6414855.382	5362417.23	3805234.823	8121016.873	7179211.474	7522902.216	5915800.08	5691458.724	4244593.003	9075641.251	6722838.829	7564729.376	8535577.494	5913827.894	7044666.219	7527388.262	8511240.374	ko00564,ko04148
MEDP2555	Pro-Asn	Amino acid and Its metabolites	Small Peptide	230.11	229.10571	[M+H]+	C9H15N3O4	1b	107856-82-6	7408193	-	-	-	C00107	383922.712	353082.6315	389800.2175	347544.6775	281784.921	302588.33	312774.509	263408.2105	357620.035	553318.026	328484.6515	247656.689	185071.8645	362683.6685	513176.0515	283951.407	245791.9155	270886.3515	283588.9	525252.996	350752.9075	169824.942	166496.88	416243.9765	340496.861	339986.3995	233034.6775	ko02010
MEDP1465	(2S,3S)-butane-2,3-diol	Alcohol and amines	Alcohols	73.06	90.06807956	[M-H2O+H]+	C4H10O2	3	19132-06-0	439888	-	-	-	C03046	2058207.161	1234434.264	1276778.855	1804846.121	1879797.622	1960645.89	1374569.97	2342657.528	1633343.57	1711229.42	1838350.549	1611297.631	2037850.7	2000691.212	1148351.487	1856882.645	1555012.449	1700635.479	1339141.425	1923654.74	1568985.275	1120028.39	1403394.836	2145237.888	1817964.634	2134587.773	1830786.908	ko00650
MEDP1740*228	Acrylamide	Alcohol and amines	Amines	72.04	71.037114	[M+H]+	C3H5NO	1b	79-06-1	6579	HMDB0004296	28619	-	C01659	2612482.757	1973897.389	1619055.29	2467682.547	2921494.254	2831908.92	1950220.693	3794975.491	3007880.33	2954955.459	3038404.481	2267091.792	3211492.549	3203609.369	1950907.716	3033445.851	2492126.305	2102517.706	1770122.381	3020614.931	1836872.269	1725275.344	2044605.487	3809315.039	3128541.102	3192982.265	2121215.102	-
MEDP2351	Thr-Glu	Amino acid and Its metabolites	Small Peptide	249.11	248.100838	[M+H]+	C9H16N2O6	1b	54532-73-9	7020163	-	-	-	C00107	277783.185	310175.231	176789.1525	275402.1715	315825.9365	298815.586	240533.9845	384502.839	280975.1715	207837.3245	308866.9225	246444.8225	468881.22	293622.883	327844.7575	276370.1105	296288.1225	187777.2505	190852.154	305450.1805	295954.7345	226577.068	315150.901	359208.2675	336965.3965	316924.2965	200693.37	ko02010
MEDP2405	2,2'-Cyclouridine	Nucleotide and Its metabolites	Nucleotide and Its metabolites	227.07	226.058973	[M+H]+	C9H10N2O5	1b	3736-77-4	806138	-	-	-	-	160404.1735	108049.572	135423.6345	124355.626	132864.38	145398.2315	124095.719	127758.867	139195.555	142958.8065	128212.0175	144520.8245	113863.859	141675.244	148205.542	107962.0815	169743.499	115603.546	181866.9775	84544.963	121980.1575	183615.1905	140688.815	141047.587	164091.359	131167.6055	123787.5125	-
MEDP1850	Arg-Leu	Amino acid and Its metabolites	Small Peptide	288.2	287.19574	[M+H]+	C12H25N5O3	3	1188-24-5	6992563	HMDB0028713	73815	-	C00107	841713.5135	346173.491	360267.878	841530.791	435742.83	579077.6765	515800.069	1079647.35	941579.9565	651066.7935	559235.193	1081527.26	986237.771	675941.571	600511.464	309847.27	353079.0645	467701.181	488129.123	404263.7315	286463.683	511471.2755	668983.932	700763.665	575824.936	665723.271	451609.8445	ko02010
MEDP0577*140	Carnitine isoC4:0	FA	CAR	232.15	231.1471	[M+H]+	C11H21NO4	1a	25518-49-4	10177002	HMDB0000736	84838	5704	C02301	3711916.083	4308764.313	2797331.136	3290417.096	5944326.307	2404907.234	4083481.932	6452177.253	7038878.699	3344842.77	2457581.22	3462480.776	4661427.842	3503673.092	2778485.851	3148091.338	4360371.304	4420520.264	3679264.047	4850666.493	4038164.595	3453845.508	4581770.367	6253636.37	3810963.983	4238470.594	4315642.003	-
MEDP2050	Oxaceprol	Amino acid and Its metabolites	Amino acid derivatives	347.14	173.068809	[2M+H]+	C7H11NO4	1b	33996-33-7	65784	-	-	-	D07215	364719.847	321196.5125	312683.626	367924.035	382976.3965	338482.0525	411218.767	476745.619	342137.64	299510.1375	389986.8535	548112.07	313147.0485	373304.1475	386151.5625	313109.7865	281818.1945	385198.7705	258294.858	426835.416	345893.2985	347253.776	470046.4355	367230.395	403848.617	419162.8025	433505.82	-
MEDP1484	Quinoline-4-carboxylic acid	Heterocyclic compounds	Pteridines and derivatives	174.05	173.047679	[M+H]+	C10H7NO2	1b	486-74-8	10243	-	-	-	C06414	75855.254	65487.877	101436.3925	127597.6205	105894.775	73188.1225	50914.865	84510.4115	140786.6535	91044.982	95792.4735	85993.1005	75932.3315	78905.6805	33280.188	87298.569	86330.225	56571.4605	79076.923	51782.406	85666.366	51561.7685	75149.3835	91071.424	89783.093	65801.5075	84513.8065	-
MEDP2342	4-Aminomethylpyrimidine	Heterocyclic compounds	Heterocyclic compounds	110.07	109.063997	[M+H]+	C5H7N3	1a	45588-79-2	12933348	-	-	-	-	3078777.416	1918595.71	2917627.964	4244771.623	2155165.731	2548832.308	2539924.717	2214153.354	2352144.288	2278230.582	2731515.033	3526142.152	3184154.031	2225058.885	2654442.529	2353133.826	2340288.459	2307144.622	2235143.719	2522520.154	2698583.197	2470692.573	2746526.9	2809671.271	2389641.074	2434373.452	2704625.11	-
MEDP1076*162	Kojibiose	Others	Others	325.11	342.1162115	[M-H2O+H]+	C12H22O11	3	2140-29-6	164939	HMDB0011742	33020	-	C19632	49815.9575	70453.7865	41833.793	55916.5155	26993.638	62224.694	72559.7155	61091.298	55293.96	60365.095	60818.648	98975.467	58654.6395	37431.5995	201044.7665	65415.901	55689.015	52492.1445	74514.6325	105752.433	48985.0945	153535.566	141233.5025	88903.796	91265.0795	86549.7105	69133.72	-
MEDP1019	2-Aminoisobutyric Acid	Amino acid and Its metabolites	Amino acid derivatives	104.07	103.063	[M+H]+	C4H9NO2	1a	62-57-7	6119	HMDB0001906	27971	37	C03665	403044.415	397800.9655	420892.1045	401937.868	381811.41	451647.821	371444.704	436646.151	347466.9425	392475.333	383604.207	374565.522	395246.6485	417601.769	301739.193	247981.475	267649.976	390893.194	366683.052	386909.1145	443759.3325	361439.632	386730.23	554522.229	390250.202	405494.9515	366016.633	-
MEDP1662	N6,N6,N6-Trimethyl-L-lysine	Amino acid and Its metabolites	Amino acid derivatives	189.16	188.1525	[M+H]+	C9H20N2O2	2	-	440120	-	-	-	C03793	1285815.983	1343979.939	1064579.857	1349640.456	2327574.905	2312684.987	1444715.019	1846732.851	2580126.763	2147825.135	2368623.659	1275014.547	2009421.378	2263896.319	1404340.379	2588976.773	2244511.356	1660380.418	1335518.306	2109703.547	1341420.353	1491976.129	1654630.813	2889476.319	2550066.801	2469721.053	1465678.084	ko00310,ko01100
MEDP2352*156	Ile-Arg	Amino acid and Its metabolites	Small Peptide	288.2	287.19574	[M+H]+	C12H25N5O3	1b	55715-01-0	7021814	-	-	-	C00107	973460.8515	361906.3625	625507.5455	873340.4995	616377.2435	619620.557	736502.228	1078062.047	583010.9055	751237.936	498053.131	1472257.015	897885.5975	601946.5725	723125.1135	251103.478	359775.5275	436304.051	332432.872	439725.758	479455.162	487536.86	681093.807	607677.893	719672.913	560308.0305	809395.9865	ko02010
MEDP1988	Hydroxyurea	Others	Others	123.04	76.0272775	[M+HCOO+2H]+	CH4N2O2	3	127-07-1	3657	HMDB0015140	44423	-	C07044	4543540.952	4739243.165	4357836.406	9271401.086	5875755.149	5929469.205	4714555.763	8047032.872	7789739.757	6313702.766	7578410.083	6231108.747	5896438.838	7116526.484	5230942.913	6556053.233	6935520.289	5750364.291	5026370.064	7284705.845	5562023.708	3860025.401	5456222.225	10104494.73	5830031.257	8882906.721	7895078.352	ko01100
MEDP2550	Hyp-Ser	Amino acid and Its metabolites	Small Peptide	219.1	218.090273	[M+H]+	C8H14N2O5	1b	-	-	-	-	-	C00107	312527.478	95982.5115	61618.7235	256519.3845	177794.847	20019.2405	224606.456	519641.2245	306885.919	273061.079	254400.5905	364984.722	341986.101	680123.135	395704.2375	225942.904	143055.2355	444338.2695	527784.8565	451482.814	169055.207	118976.965	482949.036	690060.387	335188.932	429478.6235	335753.5425	ko02010
MEDP1723	3-Amino-2-piperidinone	Heterocyclic compounds	Heterocyclic compounds	115.09	114.079313	[M+H]+	C5H10N2O	1b	1892-22-4	5200225	HMDB0000323	76341	5312	-	939731.046	733352.313	871960.042	1033359.202	955570.149	1100338.281	673826.2735	932266.571	1162763.967	982563.6435	1040023.081	1078936.49	1205707.323	991960.744	736965.786	949627.3745	883965.0145	741474.9135	635190.7075	761083.2415	533359.885	540676.619	800366.831	1021642.448	949222.2995	1027752.315	940361.1555	-
MEDP2265*241	2-Amino-3-phosphonopropionic acid	Organic acid and Its derivatives	Phosphoric acids	170.02	169.014011	[M+H]+	C3H8NO5P	1b	5652-28-8	3857	HMDB0000370	244030	5359	C05672	7512766.322	3310877.879	5083758.128	11472248.84	8059276.398	6588929.121	4559028.488	4787036.774	8595269.354	7640006.607	7588250.999	3662415.038	5278788.866	6527899.977	2166667.296	8352047.925	7212246.009	5121717.73	4602328.277	3415165.509	4493971.297	5881077.401	4368033.995	10680815.87	7278949.331	6718843.028	4824843.767	ko00440,ko01100
MEDP1646	Caldine	Alcohol and amines	Amines	132.15	131.142247	[M+H]+	C6H17N3	1b	56-18-8	5942	-	-	-	C03375	4793916.138	2863739.71	3137241.804	4240944.467	2899635.718	2871838.725	3589903.579	3729904.047	3034658.217	2961284.966	3074990.754	4517398.991	3357816.026	3441066.559	2553176.692	2611949.63	1955662.491	3649611.625	3158953.789	2908134.808	2937256.193	2281673.962	3279970.437	3588093.707	3319603.289	3241061.17	3159658.674	ko00330,ko01100
MEDP0051	L-Cystathionine	Amino acid and Its metabolites	Amino acid derivatives	223.07	222.067	[M+H]+	C7H14N2O4S	1b	56-88-2	439258	HMDB0000099	17482	39	C02291	441040.326	402395.3075	648106.403	641885.916	772484.566	380197.194	540192.4	336066.416	436898.6135	287789.262	417351.066	698500.053	408252.0175	403663.2115	412905.493	306350.834	798946.613	398567.377	688936.9915	472390.499	1072046.922	540654.7245	849733.127	431809.3245	454356.9695	386385.1845	663622.639	ko00260,ko00270,ko01100,ko01230,ko01240
MEDP2421*159	1-Methylguanosine	Nucleotide and Its metabolites	Nucleotide and Its metabolites	298.11	297.10732	[M+H]+	C11H15N5O5	1a	2140-65-0	96373	HMDB0001563	19062	6324	C04545	326121.842	711195.62	266121.5295	481715.0035	250996.34	175565.262	468387.0925	500049.7405	270845.79	261024.2185	300210.767	526911.806	182702.03	378883.225	270804.8985	371713.014	352251.2425	421122.5015	388642.068	275767.538	391833.328	268809.207	306990.934	339745.361	438575.7815	427320.048	246481.26	-
MEDP2318	Lys-Ser	Amino acid and Its metabolites	Small Peptide	234.14	233.13701	[M+H]+	C9H19N3O4	1b	6665-19-6	151428	-	-	-	C00107	585251.495	674307.0215	562215.3765	589394.7835	645037.659	601234.8995	685055.441	759180.192	612661.484	830230.3	757222.5935	653565.6755	669831.8905	866221.7205	690064.0635	557926.0465	745656.1455	709708.19	774714.3045	572062.6155	775081.8575	710315.96	761710.323	559395.9015	748232.67	629395.722	657057.666	ko02010
MEDP2330	Thr-Ser	Amino acid and Its metabolites	Small Peptide	207.1	206.090273	[M+H]+	C7H14N2O5	1b	61043-86-5	7016065	HMDB0029070	-	-	C00107	108911.137	55994.7935	41042.076	139228.022	53720.5085	18450	65200.504	43790.888	48897.592	36604.815	47694.6585	99709.8705	78569.831	49324.107	88465.3685	13021.9255	37373.366	73029.108	127474.1615	11685	45228.053	87230.499	41074.6985	39796.756	55358.808	38732.034	69114.536	ko02010
MEDP1778*110	L-Norvaline	Amino acid and Its metabolites	Amino acids	118.09	117.078979	[M+H]+	C5H11NO2	1a	6600-40-4	65098	-	-	-	C01826	24116010.43	30327008.09	25045770.66	32124870.05	36909669.28	21232438.2	29236485.96	27977376.18	25456840.57	28507347.79	30808260.87	34407034.08	24270618.17	28259173.2	32227982.53	22371097.15	26611513.45	25606313.79	32109938.61	35366354.46	31954014.07	28615928.68	36319424.51	30040323.57	35990597.08	28919553.49	27408096.07	-
MEDP2094	4-hydroxybenzylamine	Benzene and substituted derivatives	Benzene and substituted derivatives	124.08	123.068414	[M+H]+	C7H9NO	1b	696-60-6	97472	HMDB0032578	-	-	-	70759.27	18496.9785	66856.366	109090.9625	67118.762	52994.059	55246.516	26501.056	48972.4265	47081.058	42817.7	48248.3255	39579.1105	30323.8965	20556.8515	61671.9065	51851.6245	34091.068	43514.258	31317.6905	62078.943	51563.9925	50636.8425	48828.52	61141.511	51242.8925	43273.977	-
MEDP0034	3-N-Methyl-L-Histidine	Amino acid and Its metabolites	Amino acid derivatives	170.09	187.096	[M-H2O+H]+	C7H13N3O3	1a	368-16-1	64969	HMDB0000479	27596	5466	C01152	1213901.589	933702.9505	1114082.738	2426678.587	1177854.939	908328.431	855478.032	824433.8705	1073301.251	1144045.87	1093978.548	1179661.988	820262.0925	1155706.943	715926.541	1023412.953	1369669.12	1089064.216	1056014.59	901687.941	1002846.217	1427641.799	1003005.04	1283223.764	1168969.109	1022176.171	1181599.859	ko00340,ko01100
MEDP2320	N(6),N(6)-Dimethyl-L-lysine	Amino acid and Its metabolites	Amino acids	175.14	174.136828	[M+H]+	C8H18N2O2	1b	2259-86-1	193344	-	-	-	-	2007073.678	2180448.503	2226905.5	3657538.617	2289081.262	1450244.282	2626464.426	1185478.961	1669675.818	1330040.887	1706656.653	1773131.483	1803584.541	1315589.308	2419115.369	1772773.218	1584431.618	2648491.746	2984643.262	1339256.46	1944550.956	2925499.62	2638311.098	1667895.41	2037854.201	1553630.999	2359887.093	-
MEDP2359	N-acetyl-D-Lactosamine	Carbohydrates and Its metabolites	Carboxylic acids and derivatives	384.15	383.142764	[M+H]+	C14H25NO11	1b	32181-59-2	9800166	HMDB0001542	16153	4231	C00611	148594.9385	272847.8075	220205.8345	150735.7725	217486.2295	284911.031	304155.07	147606.075	182609.788	197872.548	217994.5235	286321.484	240138.2605	153982.767	328706.809	187491.767	227382.478	204176.9005	342010.1965	277822.151	334803.0795	204837.6045	363105.8665	244901.357	214767.1685	211154.198	212440.182	-
MEDP0514	Thiamine	CoEnzyme and vitamins	CoEnzyme and vitamins	265.11	265.1123	[M]+	C12H17N4OS+	1a	59-43-8	1130	HMDB0000235	18385	5242	C00378	38634692.38	43672761.54	19447518.17	41857200.73	27457813.69	27494663.83	39583828.72	44388200.49	22840904.23	25354118.38	41445641.29	45375327.8	42377597.15	45584640.15	23524817.35	32247621.39	24645368.28	43233040.03	47761343.77	25409865.29	36234417.7	26182564.87	29225530.68	21453009.51	45392365.11	31978819.23	45503760.41	ko00730,ko01100,ko01240,ko02010,ko04122
MEDP1203*239	(1R,6S)-6-amino-5-oxocyclohexyl-2-ene-1-carboxylic-acid-ester	Aldehyde,Ketones,Esters	Esters	156.07	155.05823	[M+H]+	C7H9NO3	3	-	49852389	-	-	-	C19831	3336550.516	2296317.325	2830869.307	3794024.214	2602745.094	3560248.949	2675605.458	3408942.937	2974592.177	3427914.783	4007071.955	3693964.254	4079975.047	3442587.481	2740726.774	3583679.768	3198693.294	2315461.335	2250266.09	3061654.329	2681678.807	2486765.422	2607359.367	4333877.101	3625953.742	3305144.174	2983837.226	ko01100
MEDP1100	2-Aminomethylpyrimidine	Nucleotide and Its metabolites	Nucleotide and Its metabolites	110.07	109.0639972	[M+H]+	C5H7N3	2	372118-67-7	4658047	-	-	-	-	39597449.66	29280569.61	32907465.82	38469089.1	25032106.84	36156795.11	26914323.2	30199507	33856387.05	28246705.75	36659960.68	36461251.12	43057666.81	31814455.72	31590524.19	34761906.5	28672107.86	28953183.05	24281498.98	28503772.58	28076875.76	25458178.64	28831760.01	41416437.35	30916173.17	35746258.76	33796412.84	-
MEDP0053	L-Dopa	Amino acid and Its metabolites	Amino acid derivatives	198.08	197.069	[M+H]+	C9H11NO4	1b	59-92-7	6047	HMDB0000181	15765	42	C00355	83829.1655	106461.114	121981.306	124522.0065	101799.5575	95598.4155	68958.6845	114989.4915	61634.832	92232.6185	108092.6155	71411.5495	126571.834	113610.7015	122735.304	143259.874	130387.7965	76614.0445	82448.58	123995.7525	70993.1455	132904.7325	122608.514	110223.5795	155151.853	84288.482	127856.194	ko00350,ko01100
MEDP1337	LPC(18:0/0:0)	GP	LPC	524.37	523.363791	[M+H]+	C26H54NO7P	1a	-	497299	HMDB0010384	73858	-	C04230	24347009.66	25818181.63	22526193.39	27668416.42	36326744.63	16894669.42	24585188.36	29723274.92	33216304.85	19781790.34	37672052.93	20342760.74	28237804.97	46522771.73	28745442.37	59585545.64	27084783.91	26366426.95	21037758.64	41306611.69	26579226.24	22687002.57	33104439.08	32020599.1	27780314.28	32154349.57	44036263.8	ko00564,ko04148
MEDP2442*249	Leu-Met	Amino acid and Its metabolites	Small Peptide	263.14	262.135113	[M+H]+	C11H22N2O3S	1b	36077-39-1	7010529	-	-	-	C00107	60606.107	41407.3405	35336.9895	63058.466	57885.729	49808.4545	42064.482	52813.2225	38670.642	43255.9575	60514.5775	72488.1065	51407.168	37553.4255	66464.967	53201.39	44601.406	38931.738	48940.5185	57899.552	36637.7675	38189.487	48144.517	71622.405	51674.904	50978.585	63871.7725	ko02010
MEDP2307*144	Leu-Leu	Amino acid and Its metabolites	Small Peptide	245.19	244.178693	[M+H]+	C12H24N2O3	1b	3303-31-9	76807	HMDB0028933	73531	-	C11332	39681.01	17962.646	19922.3475	63919.371	46620.5825	47813.3215	64100.683	187754.3605	33085.595	36186.5395	41002.0505	184369.4555	182926.9585	136766.3625	112548.2155	42468.271	27367.1785	59284.896	88143.4675	122116.7435	88929.466	47338.271	125661.44	215332.3525	53921.942	99404.291	91167.1715	-
MEDP1699*271	LPC(0:0/16:1)	GP	LPC	494.32	493.316841	[M+H]+	C24H48NO7P	2	-	122164832	-	-	-	C04230	2023823.624	5020665.771	2376786.294	1600066.623	2204187.171	1623625.788	2042818.594	2184966.221	1584047.654	1812495.51	2225732.768	1540844.933	2207780.751	2741429.836	3084984.627	2034192.842	1862067.72	1667002.14	2427368.935	2841646.811	1790164.114	2790755.737	2647451.391	1685003.855	2461405.684	2459969.532	2945410.676	ko00564,ko04148
MEDP1855	DL-Aminopimelic acid	Organic acid and Its derivatives	Organic acid and Its derivatives	176.09	175.084458	[M+H]+	C7H13NO4	2	627-76-9	101122	HMDB0034252	64305	-	-	61929.65	40321.892	55868.313	92570.5125	33403.54	84035.175	40852.355	38835.963	62253.906	34807.439	27339.737	65549.418	68009.6565	43684.153	21259.13	98123.5055	44648.63	85389.574	47800.8815	22057.652	34228.5135	80831.1875	51105.614	36028.912	50319.943	66005.9805	50235.65	-
MEDP1391	Carnitine C18:2	FA	CAR	424.34	423.334859	[M+H]+	C25H45NO4	2	36816-10-1	6450015	HMDB0006469	84098	-	C02301	14699070.65	15229842.12	9815327.879	10605555.69	21163650.26	7628426.365	20572718.79	8815569.821	9556123.504	8615455.524	9454024.336	11518648.84	12035448.05	13823134.55	12126559.77	11199551.64	9575964.989	14112656.86	16902246.96	11370518.06	33156058.3	8840823.554	11905610.56	12702218.74	12876479.34	13632681.74	13676804.42	-
MEDP1373	Carnitine C22:2	FA	CAR	480.4	479.397459	[M+H]+	C29H53NO4	2	-	71464511	-	-	-	C02301	234761.744	244466.616	146552.392	178822.642	260993.3155	118902.847	234180.138	181131.539	181144.8695	178841.673	175246.5285	188742.9065	76257.9265	249199.3985	204808.1655	214533.25	119232.582	199717.608	193031.7475	196515.756	276343.178	166863.9465	206306.614	189536.3585	246384.8725	237888.6735	178747.3445	-
MEDP2425	Pro-Leu	Amino acid and Its metabolites	Small Peptide	229.15	228.147393	[M+H]+	C11H20N2O3	1b	52899-07-7	444109	-	-	-	C00107	99316.4965	88724.2645	130513.5555	198408.963	72271.4555	143731.086	74661.07	120749.9395	51439.2585	71544.583	88865.1135	115478.1835	114849.6625	135202.531	167540.6135	57844.86	66051.757	69757.6515	82195.591	52681.678	60096.759	77923.7765	128908.048	93556.2775	105988.926	76727.972	107878.5125	ko02010
MEDP2263	4-Hydroxydebrisoquine	Benzene and substituted derivatives	Benzene and substituted derivatives	192.11	191.10531	[M+H]+	C10H13N3O	1b	59333-79-8	107669	HMDB0006468	63800	-	-	83779.6305	126818.8625	135360.6845	140840.0905	78633.146	102096.4685	89999.7495	146904.809	82798.871	47391.3195	123613.7205	89446.5015	112653.6795	80611.179	148301.106	169133.6635	102021.3345	118494.924	116693.474	70515.9615	66286.205	91253.1265	123783.855	150099.334	121966.6765	97842.597	113025.1055	-
MEDP0367	��-Aminobutyric Acid	Amino acid and Its metabolites	Amino acid derivatives	104.07	103.063	[M+H]+	C4H9NO2	1b	56-12-2	119	HMDB0000112	16865	-	C00334	22895402.72	25973453.78	19419880.69	25326393.02	31796284.54	16902269.37	23205358.09	25304752.29	25557658.7	25582567.54	19672117.7	22922561.8	25062923.17	27064623.86	26475995.55	23774160.76	25493060.99	24454933.29	16668291.46	33763292.07	37359021.62	20016797.91	34185814.83	21918550.05	24505629.01	25602190.25	25062014.77	ko00250,ko00330,ko00410,ko00650,ko00760,ko01100,ko04080
MEDP1403	Carnitine C15:1	FA	CAR	384.31	383.303559	[M+H]+	C22H41NO4	3	-	-	-	-	-	C02301	243145.79	207734.2825	185263.0935	254946.9425	246504.087	241916.5675	135151.6915	137922.286	215280.9445	140626.5965	123592.6395	266257.418	162254.7685	159697.682	178834.162	63469.731	361441.4075	209621.0295	52918.0775	315995.9135	267903.2195	167094.2685	273691.4845	243178.792	204387.802	206728.218	144835.9645	-
MEDP2481	cyclo(leu-phe)	Amino acid and Its metabolites	Small Peptide	261.16	260.15193	[M+H]+	C15H20N2O2	1b	7280-77-5	7076347	-	-	-	C20519	22534.018	41452.133	23041.437	19861.4845	18475.0255	15606.37	27910.254	27433.476	21173.415	21303.633	15639.717	24864.0335	26032.233	26270.671	31812.7185	19220.6045	21029.8665	16600.045	26528.91	29067.351	23215.262	19299.736	33730.3145	23444.7115	29613.5305	24374.6955	19354.0375	-
MEDP1741	Agmatine	Alcohol and amines	Polyamines	131.13	130.121846	[M+H]+	C5H14N4	1a	306-60-5	199	HMDB0001432	17431	3523	C00179	1137334.581	609635.7075	994239.526	1028336.673	666136.6145	568547.7685	675053.232	723314.205	607032.181	586478.995	877267.0115	1290716.172	656169.7015	523567.4995	905949.8465	817232.9065	602759.367	931932.2475	583452.0105	570753.2665	651984.8355	592347.7545	938618.22	699091.788	466857.0455	713242.6065	827329.065	ko00330,ko01100
MEDP1766	Val-Tyr	Amino acid and Its metabolites	Small Peptide	281.15	280.142308	[M+H]+	C14H20N2O4	1b	3061-91-4	7009555	-	-	-	C00107	48895.0865	7924.0565	17921.1265	49641.1145	35676.9205	20023.462	22237.579	31667.079	19648.946	24925.6415	16026.5605	28830.805	24185.4055	42806.347	30702.9965	16258.3485	14486.568	22180.1795	21963.7695	21964.769	25883.7795	20838.969	15725.717	38310.4405	33274.0035	28046.5815	22148.6995	ko02010
MEDP1888	Ser-Leu	Amino acid and Its metabolites	Small Peptide	219.13	218.126658	[M+H]+	C9H18N2O4	3	6665-16-3	7015695	HMDB0029043	74815	-	C00107	47757.068	9826.011	10016.467	34102.043	28031.975	11347.1085	19747.4935	44120.546	18125.1615	25666.0175	22354.5445	35444.934	27797.0935	25999.917	24050.045	14430.392	7131.89	41309.9795	20215.5325	23761.4125	11491.125	9239.1155	15254.037	24110.0075	18407.2515	32983.4525	28422.16	ko02010
MEDP1526	Carnitine C15	FA	CAR	386.33	385.3192089	[M+H]+	C22H43NO4	2	-	-	-	-	-	C02301	342376.225	265866.527	218448.764	181846.971	208941.6095	156370.62	298514.307	259796.5475	230261.886	176718.5075	221778.504	258578.7955	178193.345	308408.0345	213041.408	215980.8185	215135.385	336429.917	346621.8065	212279.9275	402562.581	188250.7075	248999.7125	243903.6095	234648.526	260810.977	324821.506	-
MEDP2492	Arg-Ser	Amino acid and Its metabolites	Small Peptide	262.15	261.143705	[M+H]+	C9H19N5O4	1b	-	7021454	-	-	-	C00107	129966.3155	27901.6575	135556.116	102725.3055	104231.33	92032.4755	78477.59	101931.492	81251.073	68178.096	105177.6095	95108.1455	80061.309	91579.4515	100926.3885	73828.863	86839.706	59114.0445	85888.282	37433.348	46561.222	82526.861	74778.354	86748.768	79211.3455	94136.5285	102678.105	ko02010
MEDP1701*276	LPC(0:0/18:1)	GP	LPC	522.36	521.348141	[M+H]+	C26H52NO7P	1a	22248-65-3	24779494	-	-	-	C04230	10147557.46	15077941.78	9881533	5169776.927	11585729.13	3113365.818	6829685.031	7184840.705	9096028.619	5375570.648	8087543.14	7282712.291	5412528.52	12320754.61	7904622.535	9985167.707	8022323.691	8738835.947	5360005.004	11614055.86	10487205.26	6538358.132	13458531.7	7938216.206	9941213.938	10715454.29	6395690.51	ko00564,ko04148
MEDP2364	4-Amino-5-hydroxymethyl-2-methylpyrimidine	Heterocyclic compounds	Heterocyclic compounds	140.08	139.074562	[M+H]+	C6H9N3O	1b	73-67-6	777	HMDB0247327	-	-	C01279	194582.158	142387.453	184044.7585	213076.5875	209661.6715	202095.903	143548.1455	124793.108	132819.229	154218.611	139366.3255	192454.8105	211028.688	139443.184	213760.9185	180113.519	129892.0935	277415.8475	154247.2365	199863.2475	142456.7555	229440.697	156626.484	139041.9795	199073.4435	198494.8455	248091.8895	ko00730,ko01100,ko01240,ko02010
MEDP2568	Asn-Hyp	Amino acid and Its metabolites	Small Peptide	246.11	245.101172	[M+H]+	C9H15N3O5	1b	-	-	-	-	-	C00107	790102.892	580201.449	546145.2435	633124.362	592649.14	965514.136	570894.4295	785834.84	980550.935	600964.978	1014263.112	646750.3565	529627.968	571469.3365	493952.684	830991.978	559195.708	806337.5085	555777.5025	821706.929	564858.476	663150.703	446085.331	640432.783	542333.18	825604.7275	560839.3865	ko02010
MEDP2371	Lys-Ile	Amino acid and Its metabolites	Small Peptide	260.2	259.189592	[M+H]+	C12H25N3O3	1b	20556-13-2	7010499	HMDB0028954	-	-	C00107	269139.6915	201447.2925	199164.278	449906.2735	558920.0005	239828.0015	227414.707	273810.57	209282.982	202061.7425	183277.155	373047.562	270324.182	192410.0155	232157.0515	161017.2565	121532.7595	244945.955	331676.49	200007.0355	318656.044	170798.23	204324.382	211052.696	335537.199	214367.127	232476.6715	ko02010
MEDP2470	Cys-Arg	Amino acid and Its metabolites	Small Peptide	278.13	277.12031	[M+H]+	C9H19N5O3S	1b	-	9835322	-	-	-	C00107	72331.3675	42870.991	33393.7015	81511.275	46004.29	27486.0945	49115.7495	50782.765	44424.7375	61328.2545	35079.1875	98377.2285	52046.2355	31383.701	29949.008	63543.66	60458.1395	43108.835	68727.5075	32924.6105	47068.933	22105.3835	55632.619	49029.8155	44389.5425	70373.0915	50184.4835	ko02010
MEDP0011	Lysine	Amino acid and Its metabolites	Amino acids	147.11	146.106	[M+H]+	C6H14N2O2	1a	56-87-1	5962	HMDB0000182	18019	5200	C00047	7213962.081	5226117.802	7296658.085	9412326.606	5889238.463	7459943.404	7683408.836	5810054.544	6812888.574	6045555.994	5164808.453	9633714.474	7335087.086	6504888.949	7296038.387	6660517.599	6594394.302	6565753.252	6459324.698	5594782.3	6627192.876	6639327.3	7778910.409	7492308.601	6821918.745	4382697.585	7136429.995	ko00310,ko00470,ko00780,ko00970,ko01100,ko01210,ko01230,ko02010
MEDP2348	Glu-Ser	Amino acid and Its metabolites	Small Peptide	235.09	234.08	[M+H]+	C8H14N2O6	1b	5875-38-7	6995653	HMDB0028828	73509	-	C00107	477692.567	450386.228	440908.4805	455389.35	519134.8045	570317.4895	499132.801	455140.6275	635378.6395	499741.2745	518381.0825	449352.7835	545166.911	537328.836	576671.3745	503873.028	418898.5395	421656.543	356330.6085	364236.7885	490449.148	488625.0935	419203.9325	497342.51	520868.013	549334.34	520602.7225	ko02010
MEDP2578	Lys-Asn	Amino acid and Its metabolites	Small Peptide	261.16	260.14791	[M+H]+	C10H20N4O4	1b	19908-06-6	11219156	HMDB0028946	-	-	C00107	157151.4985	143534.885	128270.189	286371.5205	189417.152	110298.4805	178103.4345	218111.6315	194490.6435	151794.1685	171557.6325	239754.041	213451.821	199284.16	157408.172	156729.49	106150.488	145472.4185	170121.811	174036.3245	118154.632	127786.093	142390.704	152868.614	242127.48	150842.0235	205358.4315	ko02010
MEDP0785	2,6,6-Trimethyl-2-cyclohexene-1,4-dione	Aldehyde,Ketones,Esters	Ketones	153.09	152.0837296	[M+H]+	C9H12O2	1b	1125-21-9	62374	HMDB0040216	-	-	-	75339.4645	42962.611	63483.6365	71669.687	96526.958	60061.5515	63506.5855	75945.5055	57237.42	56972.8475	66569.12	65262.9015	52256.5085	73272.2015	72599.8685	57345.9625	47009.434	74619.2645	108882.0585	78127.6855	52516.0245	79361.49	55748.3545	74231.18	59891.519	45837.1525	58685.0615	-
MEDP1426	Carnitine C6:DC	FA	CAR	290.16	289.152539	[M+H]+	C13H23NO6	3	-	-	-	-	-	C02301	76211.295	124618.6745	83936.595	56799.4915	222705.3275	29520.6195	31683.782	77505.1645	46882.9145	49787.096	50731.256	70571	33044.673	86022.2475	84269.126	28209.5515	36055.891	72903.316	30654.955	73579.833	103846.742	43103.2725	67174.0035	44857.1955	64272.9125	83176.964	75754.1785	-
MEDP1770	Jasmone	Aldehyde,Ketones,Esters	Ketones	165.13	164.120115	[M+H]+	C11H16O	1b	488-10-8	1549018	HMDB0035601	-	-	C08490	158719.2625	175093.538	150698.314	123588.0935	150565.7775	105311.9465	110907.651	129877.431	166846.7315	123125.902	117798.622	197614.396	52241.0615	132078.325	140715.8585	111059.215	149081.991	121894.672	91735.445	125521.9815	68853.455	177962.5975	177297.4575	165418.919	75778.5155	95937.6895	90159.8765	-
MEDP2509	Trp-His	Amino acid and Its metabolites	Small Peptide	342.16	341.14879	[M+H]+	C17H19N5O3	1b	-	10154381	-	-	-	C00107	178288.787	189966.0905	160241.8435	116087.953	142760.535	78943.152	28345.54	114902.2665	82519.7505	114658.1365	101208.948	136037.605	175885.2685	48702.7615	95352.7005	72079.8795	68627.465	62829.6495	43521.5125	64753.3445	100187.801	22005.39	51516.409	39874.513	112137.519	84662.024	73996.4045	ko02010
MEDP0653	Benzylcinnamate	Aldehyde,Ketones,Esters	Esters	239.11	238.0993797	[M+H]+	C16H14O2	1b	103-41-3	5273469	HMDB0040286	-	-	-	19409.7695	21105.055	19355.6615	18474.0955	24940.7235	11865.9605	13069.3865	24681.4765	10514.469	14869.8705	17780.889	18425.162	13432.9745	16798.9995	32409.356	20907.5535	17796.373	25677.396	14431.068	27180.5695	21533.7115	17792.874	24959.569	21556.269	22387.6165	14348.743	21720.4815	-
MEDP1928	Cyclo(Pro-Val)	Amino acid and Its metabolites	Small Peptide	197.13	196.121178	[M+H]+	C10H16N2O2	3	5654-87-5	98951	-	-	-	C00107	9658.13	8548.092	10564.5255	17326.2335	11144.4405	5667.5475	14175.3245	11623.9635	11069.1955	9686.56	12843.0225	9348.276	10071.193	10910.2355	16023.1395	11569.242	9456.9535	11539.247	10609.9145	16054.3445	11958.3825	11457.459	7453.2435	11143.258	11763.403	10836.4705	9837.7085	ko02010
MEDP0047	Histamine	Alcohol and amines	Polyamines	112.09	111.08	[M+H]+	C5H9N3	1a	51-45-6	774	HMDB0000870	18295	68	C00388	330796.581	235349.7575	356483.823	468118.203	276790.0395	378129.223	393133.5845	290419.6285	253876.904	266052.78	317378.927	472345.037	369379.4285	235064.9235	404359.2405	303657.52	332014.0545	305636.742	338630.75	195341.0725	438197.056	373836.3745	379060.018	285886.887	323840.7455	258085.829	350677.719	ko00340,ko01100,ko04080
MEDP2096	4-Methylbenzamide-oxime	Benzene and substituted derivatives	Benzene and substituted derivatives	151.09	150.079313	[M+H]+	C8H10N2O	1b	19227-13-5	209113	-	-	-	-	10865.8715	13963.314	20621.286	12735.166	15877.9925	7122.3735	10281.8675	10321.8645	15468.645	14145.865	16351.0665	15548.8965	18684.151	11715.7295	15768.857	4249.1975	6422.4755	15693.5335	10772.341	12686.856	15197.73	6196.065	12608.0425	13878.3775	13524.197	18894.834	16874.113	-
MEDP2859	SPH(d20:1)	SP	SPH	328.32	327.313729	[M+H]+	C20H41NO2	3	119567-63-4	5282309	HMDB0013645	78759	-	-	73272.709	64462.4185	74315.1965	61498.584	44395.5795	63724.839	96298.0405	80733.247	68819.2075	47395.448	63275.7555	83312.209	80628.7595	6330.914	89805.333	123025.973	74453.8205	31654.57	61076.3175	80155.753	59162.737	56950.693	233519.4805	191871.884	99675.179	113086.395	142739.2655	-
MEDP1724	3-Amino-4-methylpentanoic acid	Organic acid and Its derivatives	Organic acid and Its derivatives	132.1	131.094629	[M+H]+	C6H13NO2	1a	5699-54-7	193411	HMDB0003640	86261	-	C02486	399035.7955	214625.574	346579.6255	384247.9	339106.5945	328500.2375	363658.6825	404392.7385	404752.5325	220369.25	271449.206	377122.095	326288.7765	323598.5305	225896.9595	244858.7575	275968.483	322095.181	344597.0345	283633.086	356166.0475	292870.3845	324521.7555	324304.0795	310219.006	328227.0605	359506.3415	-
MEDP1422	Carnitine C8-OH	FA	CAR	304.21	303.204574	[M+H]+	C15H29NO5	2	-	86583357	-	-	-	C02301	61693.224	66091.4645	15915.354	42086.3055	79092.781	37723.0795	45404.4035	40755.7995	49785.307	35486.6425	38457.37	29327.7575	54393.79	41166.607	33971.623	52474.2815	23919.225	84810.888	46724.777	48880.963	60225.18	62216.4795	62445.536	72228.411	53647.5765	52573.121	49239.5245	-
MEDP2406	6-Methylaminopurine	Nucleotide and Its metabolites	Nucleotide and Its metabolites	150.08	149.070145	[M+H]+	C6H7N5	1b	443-72-1	67955	HMDB0002099	28871	-	C08434	11851.443	19482.545	7566.1015	16623.592	21823.3105	12645.7605	25160.5295	17227.1085	17631.3675	15598.3725	15653.972	17443.4975	23679.343	15863.889	13764.0695	14811.969	12322.707	21379.365	22397.194	21559.4965	15994.142	12622.4435	5257.3925	14763.827	23867.3975	18952.3465	13861.7445	-
MEDP2849	LPE(P-16:0)	GP	LPE-P	438.3	437.290626	[M+H]+	C21H44NO6P	3	174062-72-7	42607469	HMDB0011152	-	-	C04438	14043294.99	19619456.15	15803285.26	13135273.69	3786901.191	16879794.86	8263511.503	9464442.155	20823675.3	9482364.495	11290958.51	10085819.1	7177729.244	10690083.57	11450345.04	10345628.2	9442863.034	7410020.675	11593815.16	6340421.437	8188129.207	16965593.81	6082297.854	12610646.34	11416904.55	8980586.313	9199854.977	ko00564
MEDP0154	5,6-Dihydro-5-Methyluracil	Nucleotide and Its metabolites	Nucleotide and Its metabolites	129.07	128.059	[M+H]+	C5H8N2O2	1b	696-04-8	93556	HMDB0000079	27468	5135	C00906	252763.345	264351.2695	137394.503	133844.6875	166397.871	144212.642	129303.638	239956.322	199805.758	144951.2105	201757.64	194924.454	212744.4885	195507.9515	186977.3855	258882.094	159107.1505	211291.0285	265973.197	172142.251	190928.0775	152814.8275	149765.103	172981.379	216300.344	133546.079	231370.5505	-
MEDP0540	7,8-dihydro-L-Biopterin	Heterocyclic compounds	Pteridines and derivatives	240.11	239.10184	[M+H]+	C9H13N5O3	1a	6779-87-9	135402011	HMDB0000038	64277	5106	C02953	31071.5165	11963.977	16203.191	19871.7275	13536.4645	27348.718	42420.0875	30047.1695	13150.861	20029.6815	29441.759	43710.0915	29589.6995	20635.342	31119.246	21237.891	31334.6795	24797.868	21912.5905	31350.3325	25613.2105	32263.2035	24983.66	21902.1485	33633.973	19685.2475	32494.4665	ko00790,ko01100,ko01240
MEDP1915	N-Methylisoleucine	Amino acid and Its metabolites	Amino acids	146.12	145.110279	[M+H]+	C7H15NO2	3	-	560437	-	-	-	-	26364.753	74269.8405	19820.6915	34860.929	24434.773	27379.1795	44170.8435	49776.219	25355.99	22364.946	43729.5165	72068.109	33268.8885	31065.4945	32767.0365	20989.6175	22024.1285	19507.9285	56541.5815	40688.329	34858.7485	30657.001	75705.0765	52018.746	36411.7575	41099.747	60437.3655	-
MEDP2679	3-Bromotyrosine	Amino acid and Its metabolites	Amino acid derivatives	259.99	258.984409	[M+H]+	C9H10BrNO3	1b	54788-30-6	148708	HMDB0005874	80911	-	C17079	24420.1485	12764.1455	11504.165	22070.9025	8621.5805	12523.0365	15955.3975	28622.992	14532.441	10454.796	10924.3075	26194.154	30185.2825	14010.1005	7418.74	28171.482	11967.242	13573.391	3906.0765	14310.127	14938.678	17527.42	16359.312	29188.9075	20320.2635	18444.955	19055.317	-
MEDP1719	2'-O-Methylguanosine	Nucleotide and Its metabolites	Nucleotide and Its metabolites	298.11	297.10732	[M+H]+	C11H15N5O5	1a	2140-71-8	135406950	-	-	-	-	30365.633	48689.034	12885.8385	32695.475	40568.9575	18862.5305	28227.7215	27019.1595	18102.921	50980.6435	28534.0255	26902.7215	23968.1045	35673.4035	48247.1995	30287.4515	32429.3145	27872.1905	20814.9765	33399.7715	30957.309	33093.6955	31474.3535	14699.448	29725.428	20768.802	34206.3215	-
MEDP2327	Val-Arg	Amino acid and Its metabolites	Small Peptide	274.19	273.18009	[M+H]+	C11H23N5O3	1b	37682-75-0	444523	HMDB0029121	-	-	C00107	230962.415	37036.212	57155.8995	248629.977	136722.7585	55056.601	152540.313	493599.017	361354.1135	303341.892	232661.202	328209.9345	384830.1525	411558.856	200598.189	122194.339	119920.4935	75689.6955	82567.381	260639.8665	141454.006	80498.6	247233.7725	451185.6495	250279.547	260171.8085	144498.4735	ko02010
MEDP2329	Lys-Val	Amino acid and Its metabolites	Small Peptide	246.18	245.173942	[M+H]+	C11H23N3O3	1b	20556-11-0	6992341	HMDB0028964	-	-	C00107	475347.9775	562047.707	515901.84	539074.27	508291.1665	390688.3245	520171.2985	404446.9135	398219.098	349605.0935	539009.4795	671486.095	359235.264	356895.8855	472167.7885	334827.5915	504946.987	525805.093	604065.0385	470308.71	590652.167	607275.1475	462414.4915	317388.81	435142.3665	456938.481	468672.277	ko02010
MEDP2336	O-Acetyl-L-homoserine	Amino acid and Its metabolites	Amino acid derivatives	162.08	161.06826	[M+H]+	C6H11NO4	1b	250736-84-6	439389	-	-	-	C01077	51901.5045	139852.2005	61191.8825	48044.1035	103458.21	62366.2105	64793.747	57238.201	81462.588	73228.8265	93294.0115	87070.473	57946.9735	85125.4065	72542.8545	74251.6735	50934.146	51358.3815	81799.428	66013.571	84127.8355	69239.9815	68697.5545	73813.128	82593.3825	141742.737	99537.8505	ko00270,ko01100
MEDP1671	Glu-Glu-Ile	Amino acid and Its metabolites	Small Peptide	390.19	389.1798	[M+H]+	C16H27N3O8	3	-	71464590	-	-	-	C00098	10985.718	51366.2325	17122.0245	42053.6785	48238.3835	8412.7895	37284.3805	17236.2235	12030.498	17660.4545	31579.5275	18773.0145	13333.1915	35737.725	37484.7005	18881.369	12573.573	28858.7895	16290.0075	11652.5495	28967.5235	48534.828	21402.1885	16827.985	18480.3725	16673.7505	27485.3275	ko02010
MEDP1810	TriacetonaMine	Heterocyclic compounds	Heterocyclic compounds	156.14	155.131014	[M+H]+	C9H17NO	1b	826-36-8	13220	HMDB0031179	292773	-	-	71365.809	103199.1375	91612.7735	77864.013	126810.5555	70493.3435	46617.485	75927.07	106627.034	84058.4675	117048.9325	117184.8335	55329.455	100786.9475	88039.423	72668.2955	69907.328	27996.128	88938.1125	90547.2405	67303.924	80098.3005	77432.093	74600.395	92173.6995	56709.9275	80467.6655	-
MEDP2141	Sparteine	Heterocyclic compounds	Heterocyclic compounds	235.22	234.209598	[M+H]+	C15H26N2	1b	90-39-1	644020	-	-	-	C10783	22334.331	18357.8065	17100.8675	36713.193	17556.797	26065.885	16102.156	21574.5955	34221.2975	31179.9235	10003.6045	34330.4745	30966.265	6498.9275	19123.575	19137.481	13623.391	27897.3445	24434.002	7985.763	19678.106	15712.6335	10873.858	27185.613	25261.1175	25628.004	26526.7655	-
MEDP1765	Hexylresorcinol	Benzene and substituted derivatives	Phenolics	195.14	194.13068	[M+H]+	C12H18O2	1b	136-77-6	3610	HMDB0032567	-	-	D04441	43004.895	44295.1285	104177.1535	50873.8655	62832.566	81819.7485	63701.967	27693.247	58110.88	85925.0285	60819.557	110033.9815	22830.533	125274.0745	47873.0855	98664.8255	53308.2585	26503.5555	99826.907	91241.048	45126.3245	39515.174	110222.32	42014.538	56209.5345	80752.0225	51372.4205	-
MEDP1507	Phe-Asn	Amino acid and Its metabolites	Small Peptide	280.13	279.121906	[M+H]+	C13H17N3O4	1b	-	10468817	-	-	-	C00107	20983.29	22775.358	13690.7645	23043.3915	18840.2415	25952.1345	15505.0405	19861.332	13443.6195	17101.5	16037.715	23354.7725	22808.369	16906.538	2571.121	25047.5145	20638.5615	17940.0665	15570.7765	18485.9125	14398.682	12855.605	23676.9055	33857.7305	15814.7395	17973.6945	21632.3725	ko02010
MEDP1321*286	LPC(0:0/22:5)	GP	LPC	570.36	569.348141	[M+H]+	C30H52NO7P	2	-	165415626	-	-	-	C04230	14812873.83	29056309.14	28434291.61	15414423.25	30072780.32	11558786.66	43067483.68	14374819.95	43540479.91	14744263.72	30023494.24	12834846.74	19062046.21	16884308.16	12718586.82	21367667.07	17885436.85	39348329.78	24188966.13	39605124.86	50813183.06	24954793.94	16689511.98	21102942.05	25639958.9	34985491.46	34186705.18	ko00564,ko04148
MEDP2452	Ile-Ile	Amino acid and Its metabolites	Small Peptide	245.19	244.178693	[M+H]+	C12H24N2O3	1b	42537-99-5	7010568	-	-	-	C00107	129863.5745	18278.1535	34181.8155	91876.524	70181.181	17769.1715	82414.801	137385.536	54991.252	107464.3625	52850.123	158885.717	101882.488	117437.7855	90671.744	44656.921	23814.795	60608.984	57099.3105	86551.1715	88591.5495	32715.8045	96003.872	149849.936	98941.8875	78747.3445	95350.947	ko02010
MEDP1623	16-Hydroxyestrone	Hormones and hormone related compounds	Hormones and hormone related compounds	287.16	286.156895	[M+H]+	C18H22O3	1b	18186-49-7	114852	HMDB0000335	776	2580	C05300	116125.996	96144.085	87377.631	82289.57	137946.812	97960.6095	53787.6625	100157.5125	85235.296	81881.523	115839.279	92930.0695	90489.4035	71990.665	99177.5535	64925.8145	96867.496	104508.5385	103646.3925	86256.2915	113198.1245	120220.6705	66223.465	90506.278	119315.6555	95698.7155	99719.992	ko00140,ko01100
MEDP1889	Ser-Phe	Amino acid and Its metabolites	Small Peptide	253.12	252.111008	[M+H]+	C12H16N2O4	3	16875-28-8	7009598	HMDB0029046	71029	-	C00107	46222.31	59719.355	17603.701	26042.207	55209.7495	36165.195	66128.407	47484.997	36177.354	19807.276	37464.36	55872.374	31249.425	165723.9775	62065.1195	24858.798	48497.149	92007.4025	31149.328	67647.9765	15214.768	24527.449	54589.679	42574.9285	48553.0325	54482.3445	56803.357	ko02010
MEDP1393	Carnitine C18:4	FA	CAR	420.31	419.303559	[M+H]+	C25H41NO4	3	-	-	-	-	-	C02301	27826.9075	28932.2195	26188.9075	17519.314	33717.5115	5819.0405	36879.8	24750.6805	19103.7685	18057.7895	13101.1275	12637.713	12404.9605	14617.6045	16612.4985	19912.0655	14271.857	22471.4255	13400.504	46430.507	40053.394	18640.4375	21565.415	37295.1165	20816.682	23897.572	13720.485	-
MEDP2872	Carnitine C24:6	FA	CAR	500.37	499.366159	[M+H]+	C31H49NO4	3	-	-	-	-	-	C02301	16091.625	10791.5	5720.1965	11352.5065	17640.006	10095.003	15884.081	10866.908	6503.119	10091.432	2955.0085	3996.799	8772.0835	18044.845	16411.2845	8160.4605	7544	8424.101	14618.963	12190.9425	11033.0845	16881.771	16440.2855	13491.0245	18939.031	14215.643	15253.6045	-
MEDP2355*135	Glu-Gly	Amino acid and Its metabolites	Small Peptide	205.08	204.07	[M+H]+	C7H12N2O5	1a	1948-29-4	6427052	HMDB0028819	73505	-	C00107	1095574.107	640287.5905	756393.204	1177418.385	811680.321	871699.7055	662109.984	904374.608	1035736.896	616377.331	1178216.812	123275.4662	978123.011	995463.7235	710122.421	1150120.661	1066729.415	882211.4085	860625.2165	123275.4662	649672.9865	802485.212	1391690.864	1001511.94	919263.8705	959627.3065	678671.344	ko02010
MEDP1835	Methyl-p-tert-butylphenylacetate	Benzene and substituted derivatives	Benzene and substituted derivatives	207.14	206.13068	[M+H]+	C13H18O2	1b	3549-23-3	605629	HMDB0036240	-	-	-	56316.4615	58608.844	59606.794	68242.242	98081.513	71817.243	74350.3885	102805.5235	81030.833	116275.0015	91561.0525	59451.5905	74264.9705	91851.338	79324.91	82147.134	100424.0725	90457.0445	93433.8245	59892.3545	58163.1625	122533.493	89397.8405	94219.678	91242.2975	74698.492	73093.966	-
MEDP1947	Ser-Ile	Amino acid and Its metabolites	Small Peptide	219.13	218.126658	[M+H]+	C9H18N2O4	3	91086-51-0	71429009	-	-	-	C00107	54507.339	6475.423	9053.59	33685.011	40595.041	11320.059	18834.4985	40639.0555	14935.142	11212.9255	36475.6645	51000.172	37371.5365	28109.87	19127.9885	10034.75	15019.6465	34103.0035	18971.3205	6243.4695	13068.941	11090.6585	28884.395	25483.0465	27026.307	20607.689	20214.719	ko02010
MEDP0895	Dethiobiotin	CoEnzyme and vitamins	CoEnzyme and vitamins	215.14	214.1317425	[M+H]+	C10H18N2O3	1b	533-48-2	445027	HMDB0003581	42280	3351	C01909	134558.2755	130494.409	103601.1845	73621.511	256903.0485	55282.2525	122088.786	64676.0925	56109.093	194218.026	146013.3955	110470.214	66261.919	379804.7485	100424.033	127755.4495	83882.8615	98804.067	37499.823	62109.4735	7499.9646	257810.3905	207650.4185	85876.8645	92102.413	142936.642	107035.258	ko00780,ko01100,ko01240
MEDP1654*155	1-Methyladenosine	Nucleotide and Its metabolites	Nucleotide and Its metabolites	282.12	281.1124	[M+H]+	C11H15N5O4	2	15763-06-1	27476	-	-	-	C02494	43808.218	37795.8505	28805.391	41343.1845	44982.482	40262.6275	31351.5055	36719.1475	32183.9215	30187.0985	28225.2475	35257.4975	29489.298	26098.475	32599.9605	23062.5455	27243.0005	45079.1025	21934.6665	29679.619	24983.1115	28562.946	33996.209	28283.3145	22192.31	34617.497	32047.3995	-
MEDP2633	2-Butyl-3-(4-hydroxybenzoyl)benzofuran	Benzene and substituted derivatives	Benzene and substituted derivatives	295.13	294.125595	[M+H]+	C19H18O3	1b	52490-15-0	96670	-	-	-	-	65238.3395	49645.018	13301.3675	38256.717	31063.486	25850.378	14116.2755	29766.199	55969.6315	40096.1565	94680.934	35366.268	30383.0275	28843.1395	33612.103	63396.947	51148.1655	19393.8715	69377.734	68762.653	52623.2525	20402.649	30762.549	43319.4185	26454.053	44921.813	48610.605	-
MEDP2875	LPC(16:4/0:0)	GP	LPC	488.28	487.269891	[M+H]+	C24H42NO7P	3	-	138226035	-	-	-	C04230	182857.2015	231241.797	286299.143	357166.826	237600.011	388156.676	104960.938	164167.9035	231459.9865	259314.0825	351633.8335	259632.0125	291157.8155	345417.762	541746.6025	388851.362	372258.8855	324111.9525	319976.2285	297786.3115	475823.445	457110.1825	293278.237	391871.969	352599.4625	323728.3995	301861.372	ko00564,ko04148
MEDP1794	Oxidopamine	Alcohol and amines	Polyamines	170.08	169.073894	[M+H]+	C8H11NO3	1a	1199-18-4	4624	HMDB0001537	78741	6307	D05294	179610.398	73718.817	158780.321	152146.913	151251.7025	70912.441	80652.188	141734.616	56581.978	91174.0355	88295.9995	183331.573	130229.577	88011.0205	159789.5015	62194.882	130428.9285	125502.875	152236.8055	86072.929	104496.724	97339.944	200118.137	140598.2795	95678.3015	97207.4115	145601.8035	-
MEDP0393	Pyridoxine 5'-Phosphate	CoEnzyme and vitamins	CoEnzyme and vitamins	250.05	249.04	[M+H]+	C8H12NO6P	1b	447-05-2	1055	HMDB0001319	28803	6156	C00627	35796.4505	36336.45	35744.108	41539.5415	29974.0185	33554.9365	40673.8945	3200.9238	64660.4485	16004.619	46581.053	38657.3225	19375.26	47959.5075	35035.2345	40223.2635	20367.442	22697.914	20572	31604.058	23463.2225	36898.1035	35791.635	32669.858	60095.149	36083.363	42606.1875	ko00750,ko01100,ko01240
MEDP1700	LPC(0:0/18:0)	GP	LPC	524.37	523.363791	[M+H]+	C26H54NO7P	1a	4421-58-3	24779491	-	-	-	C04230	546436.4025	372134.4655	307165.543	258745.902	343840.5995	307262.221	486896.1525	443980.6015	329517.4885	441953.552	399236.9825	134926.712	353215.573	355493.3345	365154.564	446559.8575	368038.3635	402249.472	237207.056	389997.409	413621.957	319485.273	464978.894	217219.18	460649.1785	454467.4075	380530.3895	ko00564,ko04148
MEDP1506	Leu-Val	Amino acid and Its metabolites	Small Peptide	231.17	230.1630426	[M+H]+	C11H22N2O3	1b	13588-95-9	6993116	HMDB0028942	-	-	C00107	105437.326	22180.039	19643.2405	89431.6035	63998.064	17825.5	102722.9335	224679.003	53980.652	75311.5045	43714.786	257269.121	210845.52	231663.3885	166905.6645	33284.5975	19863.8745	153961.182	63452.8185	161735.2375	73636.384	26912.117	207557.2845	258590.7285	114906.1585	122204.0655	120579.6835	ko02010
MEDP2605	Lys-Tyr	Amino acid and Its metabolites	Small Peptide	310.18	309.168857	[M+H]+	C15H23N3O4	1b	35978-98-4	7021820	-	-	-	C00107	151302.3745	186009.5965	177381.87	249278.957	154659.5145	145104.1995	173168.522	224648.59	191532.8765	107216.7195	130048.2185	241227.062	192801.182	97461.4845	235713.7305	188386.2005	142159.768	161898.7795	171763.817	157992.2745	187701.445	196591.7305	196733.3705	161732.441	197341.471	211422.6015	202622.822	ko02010
MEDP1330*282	LPC(0:0/20:2)	GP	LPC	548.37	547.363791	[M+H]+	C28H54NO7P	2	-	-	-	-	-	C04230	899872.347	1037608.123	334268.785	502915.921	1799159.548	596394.734	1295911.371	1170240.579	972805.857	655662.869	295462.949	640831.81	491651.6455	1154925.412	1046889.819	1002210.378	1137195.316	1696174.797	1264229.596	1500032.367	2724817.713	541034.6195	1057827.67	299189.7375	877533.058	1053439.383	760734.208	ko00564,ko04148
MEDP1713	1-Methylinosine	Nucleotide and Its metabolites	Nucleotide and Its metabolites	283.1	282.096421	[M+H]+	C11H14N4O5	1a	2140-73-0	65095	HMDB0002721	19065	3780	C12317	11591.2625	55622.7445	36760.5635	32402.797	22534.926	38049.3055	27288.2635	19176.3745	641.7389	20440.4	35207.9315	22460.4465	33006.0365	12820.523	36955.327	16915.5305	28362.8625	16769.7155	34120.0445	3208.6945	6619.732	22866.957	5131.5235	18149.9125	19266.863	25426.3635	22525.093	-
MEDP2155	4-Amino-7-chloroquinoline	Heterocyclic compounds	Heterocyclic compounds	179.04	178.029773	[M+H]+	C9H7ClN2	1b	1198-40-9	94711	-	-	-	-	12997.859	18396.5985	6996.358	14304.727	18351.6305	7669.4895	9898.549	8904.4715	9044.862	17492.6995	7479.865	10674.8855	11361.454	3591.3375	5263.94	4779.801	13707.834	8397.385	11760.594	11585.8285	8509.395	13400.099	8835.534	9393.686	11095.1925	7736.4675	11785.478	-
MEDP1895	Tyr-Phe	Amino acid and Its metabolites	Small Peptide	311.14	328.142308	[M-H2O+H]+	C18H20N2O4	3	17355-11-2	3421919	HMDB0029112	-	-	C00107	8864.0125	12567.802	3927.695	11229.6225	18871.1185	7729.8515	13219.355	15936.017	13779.2315	11356.351	15856.287	7358.9505	16278.0035	13977.6885	7441.8665	14048.132	785.539	15313.9035	9529.2465	17109.857	17291.684	10464.2065	15574.695	9871.558	10589.44	13162.3195	7327.365	ko02010
MEDP2468	Trp-Ile	Amino acid and Its metabolites	Small Peptide	318.18	317.17	[M+H]+	C17H23N3O3	1b	64339-42-0	11681245	-	-	-	C00107	21418.252	18486.975	13275.7885	23517.782	16304.361	14267.772	17269.4625	17611.0615	20240.5555	7614.0125	19394.3285	22122.0405	20314.712	10703.9015	18101.6455	15153.2445	11787.403	12622.4945	9278.476	13232.4725	15359.163	20522.4185	20921.886	13046.6455	26039.2685	20703.951	22569.2135	ko02010
MEDP2837	LPC(19:1/0:0)	GP	LPC	536.37	535.363791	[M+H]+	C27H54NO7P	3	-	52924049	-	-	-	C04230	1670560.539	4508184.061	1545704.048	787982.5455	3748609.087	342647.991	1316687.971	1934090.082	1000162.921	1226731.531	1591100.99	689913.1295	2889725.006	1620585.943	3669308.974	854908.469	1342421.511	1764327.651	2237011.084	3265285.294	2504770.901	4650882.026	3258054.28	1994073.242	1281987.224	1887555.143	2063929.026	ko00564,ko04148
MEDP2466*258	Leu-Trp	Amino acid and Its metabolites	Small Peptide	318.18	317.173942	[M+H]+	C17H23N3O3	1a	5156-22-9	6992319	-	-	-	C00107	19135.888	15696.9195	15331.368	43169.199	13794.968	23572.7245	20466.9425	26391.4185	23440.435	34931.9975	23045.223	47313.9125	33305.9835	12573.7445	17229.3715	13313.873	11312.0645	24021.125	18906.328	5459.452	15715.8435	19826.9375	21362.1045	32039.087	32658.4365	19555.762	33751.8665	ko02010
MEDP0384	Isoxanthopterin	Heterocyclic compounds	Pteridines and derivatives	180.05	179.044	[M+H]+	C6H5N5O2	1b	529-69-1	135398700	HMDB0000704	16713	5672	C03975	5400.8634	108171.0625	51845.344	59894.3415	100077.301	63651.5625	27004.317	57913.724	49699.355	84641.949	78196.5295	66137.39	45248.392	75109.8955	66543.7035	97209.5655	78162.3115	27895.9005	52051.029	111694.8455	75358.5285	98988.153	77043.3305	48937.9805	75156.573	63683.0555	89998.9475	-
MEDP1842	Methyl-L-alaninate	Amino acid and Its metabolites	Amino acid derivatives	104.07	103.063329	[M+H]+	C4H9NO2	1b	10065-72-2	82335	-	-	-	-	22352.664	15140.8865	13377.988	20354	21428.851	12869.243	18204.748	17113.5915	12893.1415	12943.4455	8346.092	13226.8945	18240.559	12281.438	11345	15220.0555	27689.978	6783.5	17035.871	12234.1535	20352.752	15098.084	19706.2275	12128.148	17460.568	17577.4565	22832.176	-
MEDP2065	Bis(hexamethylene)-triamine	Alcohol and amines	Polyamines	216.24	215.236147	[M+H]+	C12H29N3	1b	143-23-7	8924	-	-	-	-	15601.796	24923.355	24127.021	33625.277	48599.2585	2427.2627	63318.25	21564.53	46190.34	12136.3135	31774.0355	29673.8275	36689.04	14010.878	18192.3175	36470.089	32192.6955	32701.0105	25685.625	25757.815	58030.812	20074.577	28931.6685	21159.2815	28373.7975	17337.4495	21106.218	-
MEDP1982	2-Methyl-1-Pyrroline	Heterocyclic compounds	Heterocyclic compounds	84.08	83.07349929	[M+H]+	C5H9N	2	872-32-2	70103	-	-	-	C20808	39008257.25	29110097.72	36681468.72	47602688.05	27853748.59	36180957.56	33490118	27782138.07	32664908.38	29744218.32	35147266.13	41720639.07	39548802.84	30042728.41	29485934.18	30292220.51	28296385.31	31728600.14	26112537.32	24890775.27	28633510.26	26012205.55	31456293.98	33900560.07	32498614.65	28355699.54	33732611.08	-
MEDP1630	Pregnandiol	Hormones and hormone related compounds	Hormones and hormone related compounds	303.27	320.27153	[M-H2O+H]+	C21H36O2	1b	80-92-2	219833	HMDB0004025	-	7001	C05484	167590.89	73405.338	101755.2595	54170.837	96856.6195	100092.296	96810.7575	141121.8605	75190.342	100612.5965	92857.3105	108936.606	49837.105	100901.739	71033.732	113175.68	74579.995	67959.991	67921.605	70004.4	136732.2275	109075.0625	84714.027	68334.748	119803.217	140371.001	100490.701	ko00140,ko01100
MEDP0243	4-Oxoretinol	CoEnzyme and vitamins	CoEnzyme and vitamins	301.22	300.209	[M+H]+	C20H28O2	1b	62702-55-0	5289090	HMDB0012329	-	-	C16683	23624.803	26262.385	7283.161	18365.995	18210.759	11699.2905	12133.156	19738.2395	25181.5115	10665.6935	28245.606	19732.634	23880.512	17707.6715	29811.193	19288.7305	13345.783	9766.2365	11598.8325	26832.4295	21008.115	16993.5395	9578.698	21158.528	19192.7355	12516.251	11396.2605	ko00830
MEDP1249	(3S)-2-oxo-3-phenylbutyric acid	Benzene and substituted derivatives	Phenolic acids	179.07	178.06298	[M+H]+	C10H10O3	3	710-11-2	172232370	-	-	-	C20646	26613.0105	12996.9555	14750.3915	12208.312	12738.9585	7954.274	8223.584	13908.979	8084.7275	9035.663	28416.961	10429.2545	26441.5695	2715.953	11385.967	7530.238	15255.914	18294.7695	21795.578	12587.12	7684.063	8242.1565	7378.6525	7963.266	11738.898	17589.5515	10682.2995	-
MEDP0664	L-Tyrosine methyl ester	Amino acid and Its metabolites	Amino acid derivatives	196.1	195.0895433	[M+H]+	C10H13NO3	1b	1080-06-4	70652	HMDB0029217	17215	-	C03404	44326.405	66582.666	21083.9075	61238.96	32365.2445	62806.9425	45276.196	38031.0485	4216.7815	24152.2555	39247.234	40544.302	69421.517	23520.8835	34779.106	28978.059	37443.929	35569.4665	32299.4365	31813.2795	40299.384	54735.2105	33936.64	40433.6395	43724.9385	36300.745	40840.9585	-
MEDP0156	5-Methyluridine	Nucleotide and Its metabolites	Nucleotide and Its metabolites	259.09	258.085	[M+H]+	C10H14N2O6	1b	1463-10-1	445408	HMDB0000884	45996	5843	-	19593.584	38385.514	17114.451	35114.7065	23986.832	22613.67	19768.801	43149.061	7266.077	8953.865	14338.606	23034.0655	16374.4465	13996.015	18164.603	15742.2765	18472.245	29210.323	33904.7945	31045.3905	25285.948	25648.003	23452.193	28692.177	40092.503	38700.938	34227.557	-
MEDP2394	Glu-Ile	Amino acid and Its metabolites	Small Peptide	261.14	260.13722	[M+H]+	C11H20N2O5	1a	5879-22-1	9813855	HMDB0028822	-	-	C00107	68935.5805	1132.8447	18258.7105	52641.975	45079.982	5664.2235	39504.4345	62133.8165	36904.735	57292.2065	34386.3635	67385.028	34915.7625	40520.8905	73762.5295	19490.927	29375.3495	33758.025	50355.2955	36475.838	36739.64	49469.697	41769.979	56648.0485	46314.1965	47706.8785	47462.259	ko02010
MEDP1068	PC(8:0/8:0)	GP	PC	510.32	509.311756	[M+H]+	C24H48NO8P	2	19191-91-4	24779244	-	-	-	C00157	8491213.955	4990670.608	9068365.515	10611957.31	6346038.454	5186125.283	6433444.754	3002858.353	6735032.302	1401057.746	5333222.28	3616863.444	4746424.996	3238398.315	1849562.681	2376502.308	2212023.592	8564435.368	6497326.337	1312985.794	9326868.627	4842628.469	262597.1588	9470539.306	5722050.164	5912613.68	6723535.151	ko00564,ko00590,ko00591,ko00592,ko01100
MEDP2501	Arg-Met	Amino acid and Its metabolites	Small Peptide	306.16	305.15216	[M+H]+	C11H23N5O3S	1b	45243-23-0	7019989	HMDB0028715	73817	-	C00107	63759.032	54502.074	26878.285	64090.481	35014.284	52263.257	39694.484	32568.596	62917.181	55450.028	71931.355	59375.0555	62197.268	48535.0275	56592.106	71312.6015	58069.46	53456.334	34741.0015	26087.103	34355.414	33280.4015	32153.0465	54145.7185	61093.769	38906.255	49737.7805	ko02010
MEDP1803	Synephrine	Benzene and substituted derivatives	Phenolic acids	168.1	167.094629	[M+H]+	C9H13NO2	1b	94-07-5	7172	HMDB0004826	29081	7088	C04548	8634.248	1472.4598	32738.336	30517.298	19584.1235	22549.526	12274.2805	32870.2095	43160.367	22421.9065	36324.2675	26130.763	33817.8935	19988.733	11097.7385	31247.8515	24521.5445	30436.1175	21720.206	19365.9185	9269.4455	33556.3965	7872.827	7362.299	30113.0895	27180.933	23516.3925	-
MEDP0364	Trans-3-Hydroxycotinine	Heterocyclic compounds	Heterocyclic compounds	193.1	192.08988	[M+H]+	C10H12N2O2	1a	34834-67-8	107963	HMDB0001390	-	6210	-	7601.9465	16343.4595	7126.926	10420.944	21694.8455	30670.8505	10409.109	14835.892	6906.569	1325.2281	12376.4085	15362.817	12088.375	9488.1195	17737.2995	13109.6895	23568.909	12272.099	19626.42	22084.4645	12568.2785	11393.372	10427.287	6688.8085	11723.1865	11409.8345	6626.1405	-
MEDP0390	Arainosine	Nucleotide and Its metabolites	Nucleotide and Its metabolites	269.09	268.081	[M+H]+	C10H12N4O5	1a	7013-16-3	135410268	HMDB0247301	-	-	-	46228.483	59333.4845	121334.155	81052.22	88633.8425	97466.539	63821.4675	37538.683	44731.05	69626.093	66261.5775	70028.332	5020.1508	29285.838	51583.0045	64584.9205	62810.397	36816.338	65650.5415	33978.785	63060.036	56372.12	51238.2335	25100.754	48239.4595	51153.2995	65196.6515	-
MEDP2613	20beta-Dihydroprogesterone	Hormones and hormone related compounds	Hormones and hormone related compounds	317.25	316.24023	[M+H]+	C21H32O2	1b	145-15-3	92747	HMDB0003069	36729	2125	C04042	26258.071	15375.1315	30093.511	25521.199	11091.5355	23640.135	38587.6625	22977.0185	35439.3585	7875.2305	23919.634	18360.646	14274.488	17687.3645	33171.527	13748.966	47329.0245	17598.8945	31555.927	13645.231	4109.9235	22186.672	12085.616	20295.39	25979.895	20126.3205	20739.2515	ko00140,ko01100
MEDP2203	11-Beta-hydroxyandrostenedione	Hormones and hormone related compounds	Hormones and hormone related compounds	303.2	302.188195	[M+H]+	C19H26O3	1b	382-44-5	94141	HMDB0006773	27967	-	C05284	100719.5545	97174.975	70803.9405	71743.3645	62347.9385	36895.4505	81836.0215	49927.214	85608.1875	88553.9425	96554.333	54322.979	32003.5305	126830.6195	60631.5645	45543.9375	113235.7065	51192.3385	79796.695	117118.466	126606.701	24264.5465	57061.961	70779.646	61171.7155	51769.67	68786.161	ko00140
MEDP2273	2-(2-Propynyloxy)-benzenehexanoic acid	Benzene and substituted derivatives	Benzene and substituted derivatives	247.13	246.125595	[M+H]+	C15H18O3	1b	206052-01-9	91886099	-	-	-	-	141839.387	40286.0355	115708.5435	76272.998	122432.8185	127960.2525	64272.116	112634.9765	141241.1585	103381.5415	158831.0735	141850.448	218344.093	83390.691	143500.118	153582.119	224917.8175	151698.1175	124063.7785	95242.1675	180358.5015	115733.717	38460.384	90234.218	118878.656	120539.865	96033.992	-
MEDP2529	D-Alloisoleucine	Amino acid and Its metabolites	Amino acids	132.1	131.094629	[M+H]+	C6H13NO2	1a	1509-35-9	94206	-	-	-	C21092	503450.237	485161.7005	373697.672	650912.448	538001.3935	410914.0815	484891.76	690313.6525	550207.582	566581.185	410411.4945	584711.335	583792.8495	449806.825	601812.904	460714.92	536493.489	551987.891	434536.818	482061.2195	443988.8515	498583.2535	552910.274	679831.136	519815.1285	428669.679	414551.541	-
MEDP0438	N-Formylmethionine	Amino acid and Its metabolites	Amino acid derivatives	178.05	177.0459639	[M+H]+	C6H11NO3S	3	4289-98-9	439750	HMDB0001015	16552	5945	C03145	10206.806	18752.7025	11865.612	12835.43	38018.844	23352.6755	19956.356	21026.745	7644.538	24217.213	14407.995	18961.539	21847.922	17042.0175	28822.708	6237.7425	35407.6885	16170.299	35116.2825	6688.814	21408.2895	15677.255	17077.222	17316.3925	19706.1345	14230.07	14737.6265	ko00270
MEDP0528	5-Aminosalicylic Acid	Organic acid and Its derivatives	Organic acid and Its derivatives	154.05	153.0425931	[M+H]+	C7H7NO3	3	89-57-6	4075	HMDB0014389	6775	-	C07138	14652.4394	14652.4394	14652.4394	14652.4394	14652.4394	14652.4394	14652.4394	14652.4394	14652.4394	14652.4394	14652.4394	14652.4394	158272.09	307902.8145	160392.31	132945.8435	139614.556	73262.197	314583.1525	1418527.279	261011.766	862466.2155	1513796.981	727662.3705	267338.068	262969.5635	289732.061	-
MEDP2430	Tyr-Pro	Amino acid and Its metabolites	Small Peptide	279.13	278.126658	[M+H]+	C14H18N2O4	1b	51871-47-7	9795637	-	-	-	C00107	27878.5145	26881.89	24998.396	34208.68	17407.847	40535.2405	9326.3595	30239.9525	15767.9725	1010.7493	12119.9605	21761.742	28443.3415	24154.0805	18388.871	20284.9355	7036.492	5053.7465	24430.2225	12987.413	18442.111	19413.965	30348.2895	19516.7515	19065.3365	27460.7135	24551.857	ko02010
MEDP1458	FFA(22:7)	FA	FFA	327.23	326.22403	[M+H]+	C22H30O2	2	-	-	-	-	-	C00162	269964.8945	294960.917	344438.6325	373937.904	271632.872	490401.208	307010.0265	338120.872	399228.279	404583.548	277115.208	420509.3585	361517.062	306222.815	332745.4105	380128.679	327767.3045	243420.6525	392902.02	274420.1875	253723.1895	375714.311	320634.575	330887.383	307274.8315	364209.3745	312687.894	ko00062,ko00071,ko00561,ko04148,ko04920
MEDP2658	4,4'-Oxydianiline	Benzene and substituted derivatives	Benzene and substituted derivatives	201.1	200.094963	[M+H]+	C12H12N2O	1b	101-80-4	7579	-	-	-	-	21735.003	18115.5935	9099.441	7220.078	9995.4095	1220.9116	6115.3975	15686.6625	17328.3295	13732.742	11933.343	23125.43	6104.558	15362.452	12490.1885	1220.9116	13986.298	13819.518	7577.2655	14157.4615	7812.7035	12184.3915	12264.1695	18286.0685	16449.336	15381.0015	14675.193	-
MEDP1106	Lithocholic acid	Bile acids	Bile acids	359.29	376.2977	[M-H2O+H]+	C24H40O3	1b	434-13-9	9903	HMDB0000761	16325	209	C03990	25742.2515	32422.441	25330.1105	1763.1796	43277.769	9247.003	52865.0405	22298.0415	23100.526	8815.898	15533.9845	43090.23	32905.6905	49776.3955	26008.683	30917.127	16509.1715	38526.3785	25642.6785	35117.4455	37435.4525	13547.028	45135.3765	32766.707	48786.578	39741.597	29125.6345	-
MEDP2316	Trp-Thr	Amino acid and Its metabolites	Small Peptide	306.14	305.137557	[M+H]+	C15H19N3O4	1b	-	17773480	-	-	-	C00107	16789.144	30710.1165	23858.9055	25441.8835	1400.8534	29831.9535	12619.938	47867.3185	13894.075	30997.6135	51740.688	7004.267	1400.8534	19093.0605	1400.8534	29061.905	48226.436	50265.846	25457.146	29796.847	1400.8534	34361.5105	1400.8534	35679.146	25468.406	18724.2695	21460.523	ko02010
MEDP0127	Putrescine	Alcohol and amines	Polyamines	89.11	88.1	[M+H]+	C4H12N2	1b	110-60-1	1045	HMDB0001414	17148	3226	C00134	258829.7265	499908.58	903905.572	320759.7745	321676.384	551929.7455	337717.8695	404808.942	306684.702	401981.7315	354754.5625	222917.482	540697.1205	207567.4355	406095.234	410117.8485	529731.101	343568.4815	537044.2115	279325.6925	330828.0955	298640.369	169376.0475	314421.553	456810.453	326692.4525	376221.611	ko00330,ko00470,ko00480,ko01100,ko02010,ko04148
MEDP1791	Nicotinamide riboside chloride	Nucleotide and Its metabolites	Nucleotide and Its metabolites	255.1	290.066948	[M-Cl]+	C11H15ClN2O5	1b	23111-00-4	90480033	HMDB0000855	15927	5818	-	23188.604	13780.0265	1547.6138	27954.976	1547.6138	48709.8895	28581.285	20655.91	1547.6138	21834.73	22803.715	20575.9455	32877.4725	30109.3195	7738.069	29522.324	37787.1635	1547.6138	54530.4205	36243.682	1547.6138	16350.0735	18555.099	60265.746	29404.4335	47139.151	41636.271	-
MEDP0394	4-Hydroxyretinoic Acid	CoEnzyme and vitamins	CoEnzyme and vitamins	317.21	316.204	[M+H]+	C20H28O3	1a	66592-72-1	6438629	HMDB0006254	63795	-	C16677	5266.8726	5266.8726	5266.8726	5266.8726	80430.9545	5266.8726	69070.172	41063.2865	64388.7785	26334.363	47873.388	59373.4845	63607.1365	58994.461	42745.4745	41388.4305	28749.807	66793.8435	52140.049	62275.142	97570.065	63905.516	81023.5915	91176.3235	71445.2415	63755.752	55030.0375	ko00830,ko01100
MEDP2822	Carnitine C16:1-2OH	FA	CAR	430.32	429.309039	[M+H]+	C23H43NO6	3	42150-38-9	566787	HMDB0000712	73081	5680	C02301	19238.9765	21363.1335	17478.666	37750.137	15685.002	17747.981	19744.9665	23649.613	6581.474	13816.312	20351.628	46868.9675	32217.467	15854.348	14146.142	16418.932	22923.508	42750.3935	17322.165	9443.1625	12239.4705	30883.945	28775.433	65686.0965	26463.621	23086.181	19412.1245	-
MEDP0099	Methyleugenol	Benzene and substituted derivatives	Benzene and substituted derivatives	179.11	178.099	[M+H]+	C11H14O2	1b	93-15-2	7127	HMDB0031864	4918	-	C10454	81685.504	26429.8895	55385.8075	63698.008	76106.291	28346.0205	120771.144	71991.142	99211.273	70261.4255	52409.933	69076.0825	87119.666	37732.9275	81519.671	5285.9779	84594.3135	82263.0045	5285.9779	5285.9779	5285.9779	5285.9779	5285.9779	5285.9779	89361.881	70983.4255	83692.6335	-
MEDP2138	6-Methylhept-5-en-2-ol	Benzene and substituted derivatives	Benzene and substituted derivatives	129.13	128.120115	[M+H]+	C8H16O	1b	1569-60-4	20745	HMDB0030030	15833	-	C07288	9568.4717	9568.4717	9568.4717	9568.4717	9568.4717	9568.4717	9568.4717	187110.15	9568.4717	9568.4717	9568.4717	9568.4717	310457.6415	9568.4717	9568.4717	9568.4717	9568.4717	9568.4717	458162.925	60803.7085	737186.3325	145228.973	47842.3585	321694.8555	171858.2565	125837.759	141975.119	-
MEDP2504*145	Leu-Asn	Amino acid and Its metabolites	Small Peptide	246.14	245.13701	[M+H]+	C10H19N3O4	1b	14608-81-2	7016078	-	-	-	C00107	100361.919	83245.5235	19117.026	62744.8955	89477.223	110879.151	71660.371	79032.475	64230.056	117422.222	105996.6225	77196.238	64587.712	114366.9555	79135.57	39427.32	38004.442	83381.154	90353.0695	87427.764	87208.546	73597.053	100344.157	50868.483	77051.9745	107536.8225	119111.286	ko02010
MEDP1052	N,N-diacetyl-O-methylhydroxylamine	Alcohol and amines	Polyamines	132.07	131.0582432	[M+H]+	C5H9NO3	3	128459-09-6	538412	-	-	-	-	225549.089	25543.0366	147928.3735	397364.3355	207899.2965	152218.3405	25543.0366	25543.0366	25543.0366	25543.0366	25543.0366	25543.0366	25543.0366	25543.0366	330572.304	25543.0366	25543.0366	25543.0366	376999.4075	25543.0366	166064.8035	152617.0045	127715.183	329732.2615	232693.454	277498.6365	203349.256	-
MEDP1956	2-Aminopurine	Nucleotide and Its metabolites	Nucleotide and Its metabolites	136.06	135.05449	[M+H]+	C5H5N5	3	452-06-2	9955	-	-	-	-	147522.6315	225475.1995	310992.654	269636.3955	325502.446	266627.635	29504.5263	29504.5263	29504.5263	29504.5263	29504.5263	29504.5263	29504.5263	29504.5263	29504.5263	29504.5263	29504.5263	29504.5263	29504.5263	29504.5263	29504.5263	29504.5263	29504.5263	29504.5263	199292.782	186500.345	160101.1975	-
MEDN0434	��-Pseudouridine	Nucleotide and Its metabolites	Nucleotide and Its metabolites	243.06	244.07	[M-H]-	C9H12N2O6	1a	1445-07-4	15047	HMDB0000767	17802	5734	C02067	81657.4115	72785.37	96307.1095	103475.615	100514.495	60111.489	73595.1005	87773.109	77696.55	57775.039	72214.5365	70364.6315	83502.8005	72666.53	74589.416	66282.737	71909.9	88670.766	57182.2935	79506.824	64400.572	99275.5355	76168.0825	79101.94	73690.204	93172.9355	74946.896	ko00240,ko01100
MEDN1714	Isokaurenoic acid	Organic acid and Its derivatives	Organic acid and Its derivatives	301.22	302.22458	[M-H]-	C20H30O2	1b	6730-83-2	73062	-	-	-	C11874	495497.413	498081.0065	860816.7015	413157.8805	706688.787	456290.476	410096.581	516202.956	431665.836	419520.6805	419050.4355	441618.962	507102.463	541656.3055	510296.068	480424.051	505489.78	489402.9075	421170.4535	538957.5695	534900.9265	537301.33	525104.324	485270.83	512023.6955	476719.637	464629.2345	ko01100
MEDN2110	Ala-Met	Amino acid and Its metabolites	Small Peptide	219.08	220.08871	[M-H]-	C8H16N2O3S	1b	14486-05-6	85744	-	-	-	C00107	9983.7565	12431.661	13402.68	14880.172	18703.516	13699.702	19588.138	14068.096	16322.8705	18666.99	10997.8265	17863.85	15853.5625	15159.287	8452.9875	17074.8475	22715.1615	17237.4285	14045.2125	18355.7875	12585.6345	15003.025	17987.897	15067.945	15211.1675	11787.329	12491.1065	ko02010
MEDN1787	7,8,4'-Trihydroxyisoflavone	Benzene and substituted derivatives	Benzene and substituted derivatives	269.05	270.052825	[M-H]-	C15H10O5	1b	75187-63-2	5466139	HMDB0033860	-	-	C01477	312359.063	276996.1155	310510.35	317194.087	314939.108	279491.4725	316854.3975	293410.515	316490.471	288060.8395	334815.549	304788.2465	302557.935	277686.495	262908.361	249392.532	314337.894	280194.6355	316827.837	278462.1785	298893.9485	293221.427	317367.66	245480.4905	290875.325	279008.601	282431.29	ko01100
MEDN1276*221	LPE(20:4/0:0)	GP	LPE	500.28	501.285541	[M-H]-	C25H44NO7P	2	-	42607465	-	-	-	C04438	166764953.5	210475286.3	120874006.6	126502768.9	296935439.6	87761214.31	220997816.8	202119755.5	160315062.5	122788875.4	131002240.1	140971884.5	168581910.6	147060518.9	137813571.2	138642329.2	163043401.7	152355309	116264238.5	169119422.6	201067803.9	113529109.8	172426762.4	175727532.1	124708628.2	156291827	126419267.1	ko00564
MEDN1527	Cyclo(his-pro)	Amino acid and Its metabolites	Small Peptide	233.1	234.111676	[M-H]-	C11H14N4O2	1b	53109-32-3	449094	-	-	-	C00107	112108.988	281907.966	301779.871	195705.349	298274.1985	582985.2905	101827.1195	425951.597	114142.17	238210.28	230417.879	161843.0045	245662.829	260866.2465	315879.7215	163382.054	280850.157	282837.145	234591.7075	229600.7775	137709.8685	531526.301	265178.133	169846.5085	264829.49	279987.7615	263754.9925	ko02010
MEDN2028	4-toluenesulfonic acid	Organic acid and Its derivatives	Organic acid and Its derivatives	171.01	172.01942	[M-H]-	C7H7SO3H	1b	104-15-4	6101	-	-	-	C06677	63655.973	61277.9805	57099.8625	57345.9895	69765.2395	53132.394	49138.151	76222.2505	57767.41	66894.156	62580.4005	57739.3655	61266.6215	59796.964	58898.6735	64446.5595	58561.627	62929.124	66989.7655	55760.016	51748.346	60047.3655	56105.316	56198.9695	56325.655	59586.8435	55966.219	ko01100
MEDN1050	Phenyl acetate	Benzene and substituted derivatives	Benzene and substituted derivatives	135.05	136.0524	[M-H]-	C8H8O2	1b	122-79-2	31229	HMDB0040733	8082	-	C00548	41548.1405	49257.9865	92568.2025	47809.1345	41911.6625	107278.9285	49851.0655	35041.7535	45574.7185	27222.795	43557.1535	40226.0145	29603.7165	44638.7905	45332.105	66696.3875	47903.509	42868.8495	32076.78	38561.0165	31817.6545	68287.4435	44751.134	45000.4765	55458.964	51581.958	49699.6915	-
MEDN1771	4,4'-Dihydroxybenzophenone	Benzene and substituted derivatives	Benzene and substituted derivatives	213.06	214.062995	[M-H]-	C13H10O3	1b	611-99-4	69150	-	-	-	C14220	82988.2115	88674.5025	78673.8865	96806.8305	102207.6175	96251.3945	70807.893	89965.9715	79235.227	88631.67	89247.9855	76850.546	73723.158	87807.5435	84199.183	101777.9445	90425.794	112903.643	83195.623	92964.8055	91188.8925	92870.3125	76966.585	75693.39	84436.5615	85604.2925	81153.655	-
MEDN1751	2-Hexyldecanoic acid	FA	FFA	255.23	256.24023	[M-H]-	C16H32O2	1b	25354-97-6	32912	-	-	-	-	86635832.35	96372244.59	80934808.92	76948375.96	100883277.7	83398572.2	78330842.18	79243840.86	74373201.6	77270793.62	73328514.1	73621662.96	91974203.83	94915899.07	95265099.14	92640943.91	89811055.52	76520959.4	67314690.5	117274264.1	109527336.3	109590187.6	92344056.48	77730892.31	86934628.95	92991582.59	85646508.13	-
MEDN0325	Lactic acid	Organic acid and Its derivatives	Organic acid and Its derivatives	89.02	90.03169406	[M-H]-	C3H6O3	1a	79-33-4	107689	HMDB0000190	422	5205	C00186	178090.206	418100.422	224465.4555	168069.9465	363265.6335	167930.277	205940.4085	215283.336	211902.7075	242946.356	211424.4205	181347.054	213070.635	220645.534	155169.0005	372034.3445	200764.7145	272055.589	182637.194	212669.705	280126.7895	107148.681	167860.8085	183818.7465	193940.646	227237.98	205999.199	ko00010,ko00051,ko00620,ko00640,ko01100,ko04148
MEDN1327	2-Methyl-4-pentenoic Acid	Organic acid and Its derivatives	Organic acid and Its derivatives	113.06	114.14	[M-H]-	C6H10O2	1a	1575-74-2	549519	HMDB0031158	-	-	-	208631.398	242801.5065	173727.045	139895.085	189614.5795	177837.0575	177192.644	161863.5695	178190.6005	231254.2435	205640.89	120088.8605	235993.508	241603.684	217373.5525	234721.471	292922.3195	150285.737	208838.9165	203338.0955	136734.965	218481.8465	233052.3215	227475.28	192077.7175	193913.6495	120447.6735	-
MEDN1406	Tridecanedioic acid	FA	FFA	243.16	244.16746	[M-H]-	C13H24O4	1a	505-52-2	10458	-	-	-	-	86058.7925	80634.955	94103.106	94714.502	96907.776	85579.1145	70934.0905	86727.0285	90292.193	83284.7635	68788.2345	67135.575	66204.254	91201.0585	88345.103	98290.8895	100744.4465	85058.537	79527.256	100092.5405	87741.2135	106662.0695	77578.133	73830.0985	91445.9755	74291.846	77499.631	-
MEDN0383	FFA(18:2)	FA	FFA	279.23	280.24	[M-H]-	C18H32O2	1a	60-33-3	5280450	HMDB0000673	17351	191	C01595	105436844.8	149453369.4	118895869.9	112002855.9	144032536.6	106161523.3	117507889.4	105739684.6	101757066.4	106782236.3	114974807.1	103152259.3	122644922.6	155747173.5	132882162	117627095.4	107517481.3	118274756.7	88446269.21	131885938.5	131263319.4	134744796.5	130184429.3	108134401.5	115647262.3	117011643.9	119341092.4	ko00591,ko01040,ko01100
MEDN1722	Piperonylic acid	Organic acid and Its derivatives	Organic acid and Its derivatives	165.02	166.02661	[M-H]-	C8H6O4	1b	94-53-1	7196	HMDB0032613	-	-	C04599	544679.151	473487.4375	491444.1055	535124.742	495884.6575	467911.6115	539068.9175	558369.9505	539854.8145	604094.5615	577257.8575	565635.7585	592333.3955	614575.832	571290.367	580861.2345	594024.2265	617692.919	587958.5585	630548.3815	631412.7245	605628.3105	597658.4545	693567.644	551449.8315	535817.2835	580095.2295	-
MEDN1723*077	Cholic acid	Bile acids	Bile acids	407.28	408.287575	[M-H]-	C24H40O5	1a	81-25-4	221493	-	-	-	C00695	1007612.354	1032662.55	1065659.356	994743.758	1095788.187	1126443.006	1123592.247	1046942.192	1086797.492	1075753.679	1067501.358	1157668.64	1024474.245	1059814.941	1055182.831	1047913.174	969073.2965	1133409.412	1080955.485	1144546.291	1102606.866	1118261.848	1034012.133	1080092.071	1229690.084	984731.002	1146424.683	ko00120,ko01100
MEDN0741	Methanesulfonic acid	Organic acid and Its derivatives	Sulfonic acids	94.98	95.9881	[M-H]-	CH4O3S	1a	75-75-2	6395	-	-	-	C11145	871822.411	1129024.321	852488.172	814926.9315	787242.9205	775182.477	716840.309	852658.5095	655768.4635	762657.1465	689106.3335	659319.932	1063653.226	666022.1935	857482.747	714134.333	670610.996	514584.6145	714895.993	620271.698	766643.757	728607.4445	898895.7055	786924.7725	811821.287	885810.5275	730876.796	ko00920,ko01100
MEDN0682	Octadecanamide	Alcohol and amines	Amines	282.28	283.2875	[M-H]-	C18H37NO	1b	124-26-5	31292	HMDB0034146	34900	-	C13846	77302.594	50713.681	75058.9725	37539.65	73087.3585	53074.4555	78502.0995	60882.335	79284.4915	57848.324	50635.5525	73968.6705	60437.488	58362.6115	55062.0185	50358.047	52394.171	50043.9925	62874.6935	61061.456	54639.468	80096.634	75927.9425	64030.869	57865.4805	51225.1635	60456.5455	-
MEDN1954	Val-Gly	Amino acid and Its metabolites	Small Peptide	173.09	174.100443	[M-H]-	C7H14N2O3	1b	686-43-1	6993111	HMDB0029127	-	-	C00107	50875.738	51552.672	50378.56	116056.0035	99284.329	82566.723	81133.11	104232.166	89776.361	84023.1675	83763.752	53840.4785	130662.0045	49700.212	47949.997	71452.884	79888.035	89860.624	72072.9955	45417.079	35589.226	111364.6745	109960.3305	116405.4585	121501.549	108656.4995	100324.537	ko02010
MEDN1562	Monobutyl phthalate	Aldehyde,Ketones,Esters	Esters	221.08	222.08921	[M-H]-	C12H14O4	1a	131-70-4	8575	HMDB0013247	-	-	-	711206.1375	730915.8235	742138.9335	735181.819	678208.1745	744573.211	754254.7895	665485.1215	684644.4825	584699.5325	712407.7465	620544.128	648178.645	713102.991	691759.928	635839.1005	734837.0375	712007.886	801733.06	772703.916	702745.3045	658360.7925	731942.766	736834.1985	735696.567	592510.1145	672981.6245	-
MEDN1287*214	LPE(0:0/16:1)	GP	LPE	450.26	451.269891	[M-H]-	C21H42NO7P	2	-	53480923	-	-	-	C04438	138864955.6	251620000.8	122875237.5	116857587.5	144698849.1	92201451.09	177625474.7	146317440.9	110253287.2	99923703.42	167199371.6	106904234.8	170461147.1	176963692.9	184374303.5	138428454.8	140886906.1	129143526.2	140266956.6	164993491.6	121065525.5	150903988	165631936.4	142109335.7	144483752	148703072.3	128648848.2	ko00564
MEDN0622	Porphobilinogen	Organic acid and Its derivatives	Organic acid and Its derivatives	225.09	226.0953569	[M-H]-	C10H14N2O4	1b	487-90-1	1021	HMDB0000245	-	-	C00931	752275.7435	460096.692	365256.5515	434156.9135	424492.755	438171.6495	418067.858	594557.87	540879.362	1116857.933	405247.5885	773087.4415	500362.868	373200.2465	469644.3525	876378.6745	445399.4305	1015543.973	493011.4445	775030.236	594478.7515	476138.0245	495008.9355	2107111.956	457804.629	504993.741	568660.9905	ko00860,ko01100,ko01240
MEDN2198	5-Nitrosalicylic acid	Benzene and substituted derivatives	Benzene and substituted derivatives	182.01	183.016774	[M-H]-	C7H5NO5	1b	96-97-9	7318	-	-	-	C19789	58524.228	57367.732	49575.98	83527.95	57267.5965	51761.453	71167.136	52525.0215	46432.218	38422.04	48810.4385	36181.965	34867.1955	101425.8345	77667.1255	87550.728	63124.764	79240.3195	75146.2815	84308.25	86072.827	87952.8105	94523.547	50483.3325	75276.286	45130.064	72893.964	-
MEDN0220*032	Glucose	Carbohydrates and Its metabolites	Sugars	179.06	180.063	[M-H]-	C6H12O6	1b	50-99-7	5793	HMDB0000122	4167	133	C00031	233415.5765	307298.125	253444.5435	219138.5205	328699.398	215596.602	275215.932	314556.5085	222847.917	272855.7805	197023.934	272960.926	201655.509	226303.791	221114.5675	226664.9475	303531.4465	286633.4385	250364.011	227731.435	247256.9695	267580.254	252695.3485	245317.0275	248323.9005	274352.6135	204971.0305	ko00010,ko00030,ko00052,ko00500,ko00520,ko00524,ko01100,ko02010,ko04068,ko04148,ko04910
MEDN0084	Benzoic Acid	Benzene and substituted derivatives	Benzene and substituted derivatives	121.03	122.037	[M-H]-	C7H6O2	1a	65-85-0	243	HMDB0001870	30746	1297	C00180	106788.227	168284.2555	171080.62	121498.0095	183042.478	154243.635	123727.6435	117460.2555	233626.421	176979.947	165383.924	143622.7275	159102.0095	170268.881	187405.6245	126715.9245	156456.164	134675.839	226377.1235	144638.359	168049.5825	190943.3335	184915.772	167189.1925	165978.7925	164009.789	181740.81	ko01100
MEDN0342	Sebacate	Organic acid and Its derivatives	Organic acid and Its derivatives	201.11	202.121	[M-H]-	C10H18O4	1a	111-20-6	5192	HMDB0000792	41865	4240	C08277	47175.2895	52068.5175	72225.2355	63662.588	85755.4465	63249.294	54028.7705	62071.093	50477.099	49365.549	63171.293	51128.918	58924.998	76032.18	52321.9295	58135.736	55271.345	67041.8675	73628.721	52540.5215	61139.606	76451.771	64257.182	67158.969	73003.764	65784.4385	59618.952	-
MEDN1837	2,6-Di-tert-butyl-4-(hydroxymethyl)phenol	Benzene and substituted derivatives	Benzene and substituted derivatives	235.17	236.17818	[M-H]-	C15H24O2	1a	88-26-6	6929	HMDB0032048	-	-	-	387268.2895	298319.259	391358.133	393799.5675	399131.394	409127.4055	399264.296	442737.91	404210.5625	421904.0695	374893.9595	432430.7355	400165.067	378584.1585	400006.2515	388881.9205	365453.099	416477.559	419635.1195	409751.3365	444820.126	463321.9095	396565.0515	425570.115	411297.236	397188.485	418202.405	-
MEDN0604	Tetradecanedioic acid	FA	FFA	257.18	258.18311	[M-H]-	C14H26O4	1b	821-38-5	13185	HMDB0000872	76308	5833	C11002	49783.5255	38911.087	73601.652	58095.3935	53143.356	50504.197	54946.364	58737.0435	67993.2085	40965.026	68490.866	59577.483	52227.337	66262.114	62360.609	58559.378	48747.337	48662.506	61314.244	71977.6595	47996.3405	49458.446	58399.5525	65791.252	78295.067	66867.549	52774.346	-
MEDN1481	FFA(17:0)	FA	FFA	269.25	270.2559	[M-H]-	C17H34O2	3	-	10465	-	-	-	C00162	237395.0885	368976.1815	333310.1585	305211.5135	356212.6145	344590.1465	289770.2	248806.6025	319621.4295	266220.035	343770.432	291404.5845	305537.2035	366253.8935	504748.7175	399407.0235	315828.399	242745.8305	217328.493	624992.48	458400.536	483974.843	384879.4415	304431.914	356589.388	302936.135	321036.18	ko00062,ko00071,ko00561,ko04148,ko04920
MEDN0381	FFA(16:0)	FA	FFA	255.23	256.24	[M-H]-	C16H32O2	1a	57-10-3	985	HMDB0000220	15756	187	C00249	90746711.88	102937114.8	83368942.15	81189003.97	97664112.93	95061183.31	100084924.4	93311156.88	87372015.79	87531441	90116273.82	76537648.91	102443563.7	99532674.91	101842103.9	101271087.6	95316539.82	82112809.37	72316131.28	129656892.5	108974210	116118966.1	104320206	85531216.9	93643137.13	105807562.2	102026518.4	ko00061,ko00062,ko00071,ko01040,ko01100,ko01212
MEDN0678*192	Ethylsalicylate	Organic acid and Its derivatives	Organic acid and Its derivatives	165.06	166.0629942	[M-H]-	C9H10O3	1b	118-61-6	8365	HMDB0029817	-	-	-	5571251.956	5282643.323	5113258.14	5852851.619	5548387.437	5114543.186	5399115.563	5778615.774	6142275.773	6236902.371	5807928.849	6022645.179	5961921.035	6633272.646	6468681.73	6458572.425	6511782.76	6536322.646	6203456.953	6788946.448	6862922.431	6518077.303	6930545.58	7638400.683	6152348.607	5869151.447	6387767.893	-
MEDN1805	FFA(16:1)	FA	FFA	253.22	254.22513	[M-H]-	C16H30O2	1a	373-49-9	445638	HMDB0003229	28716	188	C08362	17869193.79	32006491.06	13582424.01	20864438.94	18330619.44	24717858.34	27390752.67	24026032.96	22651878.64	19781873.1	24435271.78	19066665.43	25937831.25	25071108.89	32201201.8	26719989.27	23023688.44	21410543.75	17953808.97	30517753.25	21585433.46	29636078.15	26210343.88	18642218.49	22483937.1	21691964.92	25241633.6	ko00061,ko01100
MEDN0107	Glycolithocholic acid	Bile acids	Bile acids	432.31	433.319	[M-H]-	C26H43NO4	1a	474-74-8	115245	HMDB0000698	37998	5666	C15557	42491.5895	60004.027	54328.763	33838.522	45295.168	45621.377	47848.7715	31885.0485	69985.3705	38102.0595	35207.845	46348.9285	46469.982	37711.497	63599.953	59516.1715	49162.8775	44723.438	49217.3375	51443.5825	50905.763	64174.763	45597.452	51268.398	36228.8855	40773.6605	33057.003	-
MEDN2352*211	LPE(0:0/14:0)	GP	LPE	424.25	425.254239	[M-H]-	C19H40NO7P	3	-	53480919	HMDB0011470	-	-	C04438	5008849.291	14825371.77	7476984.085	6266234.395	8479879.152	4355085.619	6112903.097	6614977.372	4571751.072	6659889.518	8993061.051	5198667.049	9940451.497	7977665.679	9310761.876	7859265.89	9201131.127	5387006.529	5994775.638	6950560.757	6408337.532	8804831.633	7413636.097	7295785.547	5430215.815	7067011.939	7190428.522	ko00564
MEDN1558	L-Ascorbyl 6-palmitate	Aldehyde,Ketones,Esters	Esters	413.25	414.261755	[M-H]-	C22H38O7	1b	137-66-6	54680660	HMDB0039883	-	-	D02412	27891.5975	23784.6405	31584.972	24100.7705	31602.923	28524.17	27379.5275	32765.5855	33791.461	26680.4095	35456.74	32746.5145	32131.2675	31778.968	32066.9345	28887.4665	30350.044	27947.9955	32256.0225	29889.4025	26625.034	27307.338	34034.462	33536.3405	29525.7165	24427.694	33222.872	-
MEDN2177	3-tert-Butylphenol	Benzene and substituted derivatives	Benzene and substituted derivatives	149.1	150.104465	[M-H]-	C10H14O	1b	585-34-2	11450	-	-	-	-	42606.556	39406.446	47581.006	39963.0775	44111.754	36129.269	48163.028	42378.2995	45647.784	46754.162	57613.566	44218.2975	43466.659	49300.124	43172.6145	48981.115	51805.541	58535.595	58124.3065	58575.8495	54829.498	45336.0685	51529.4245	56279.3975	51576.015	44300.519	39691.1725	-
MEDN1039*069	Indole-4-carboxaldehyde	Heterocyclic compounds	Indole and Its derivatives	144.05	145.0527639	[M-H]-	C9H7NO	2	1074-86-8	333703	-	-	-	-	54707.7175	103197.134	92179.1935	90290.712	66007.4405	109496.459	59284.9605	119478.3645	57628.5215	59353.654	84539.972	56870.241	129559.598	88400.84	110335.868	92667.768	99270.2485	99424.986	83450.7145	88916.9525	60673.0245	90050.8485	138256.518	78217.865	91169.668	90134.529	100809.0325	-
MEDN1269*225	LPE(0:0/22:6)	GP	LPE	524.28	525.285541	[M-H]-	C27H44NO7P	3	-	53480945	-	-	-	C04438	40805922.33	36654734.56	27909972.35	24512878.74	30833592.24	25146989.18	19475401.3	24098298.52	36795258.46	34029845.24	36910903.53	32524644.36	43003614.04	26420343.98	36399537.39	26237425.74	23402436.67	25023346.24	35559896.06	62546276.16	44651726.73	21313280.87	37321821.77	31605858.29	30978189.44	31153342.16	24984665.01	ko00564
MEDN1106	Flavanone	Benzene and substituted derivatives	Benzene and substituted derivatives	223.08	224.0837	[M-H]-	C15H12O2	1b	487-26-3	10251	-	-	-	C00766	9168004.781	8671111.841	9294844.8	10008167.21	9581223.225	8731093.556	10426431.63	10480935.56	9580959.006	11006746.03	10809200.44	10247997.96	9984582.281	11740806.22	10811440.08	11652937.76	11218128.91	13127147.02	12688700.39	13284396.43	13441998.55	12166558.28	13033441.01	13918243.32	15375811.05	12119127.1	12359625.23	-
MEDN0290	3-Hydroxy-3-Methyl Butyric Acid	Organic acid and Its derivatives	Organic acid and Its derivatives	117.06	118.063	[M-H]-	C5H10O3	1a	625-08-1	69362	HMDB0000754	37084	5722	C20827	85805.055	75582.8385	68039.376	130168.256	103149.053	137547.0855	64830.607	135432.761	74995.291	58113.898	104063.3895	103419.601	171102.2655	122557.818	110273.043	199337.202	214415.807	332085.4935	117604.6365	175386.014	128930.152	122900.4155	657224.1855	121572.6395	247585.7105	190468.3135	207372.4615	ko00280,ko01100
MEDN2103*198	3-Hydroxy-L-phenylalanine	Amino acid and Its metabolites	Amino acid derivatives	180.07	181.073894	[M-H]-	C9H11NO3	1a	587-33-7	6950578	-	-	-	C20807	26362857.64	26215677.89	24098386.69	34303831.95	21991186.14	21764580.61	24237832.68	27627840.26	27602828.83	24206593	29753937.1	27261769.8	26689135.63	21894918.07	27365070.28	23228253.01	22137916.53	23684608.28	26769321.77	25121307.75	26502933.9	25618966.27	27548565.44	30103901.84	23085942.45	25438300.7	27795511.05	-
MEDN0007*194	L-Arginine	Amino acid and Its metabolites	Amino acids	173.1	174.112	[M-H]-	C6H14N4O2	1b	74-79-3	6322	HMDB0000517	16467	5502	C00062	67779611.26	50747768.83	62328778.93	85951706.38	56166516.07	58821526.16	55913377.79	52851521.32	62231936.76	56013331.99	57100939.59	66415893.76	64132132.98	54403591.12	53442088.49	66836228.95	49186277.68	51655538.5	45050711.16	56769838.16	58904589.32	45627142.41	53210571.7	63706153.93	57120143.13	56908809.97	61848983.36	ko00220,ko00330,ko00470,ko00970,ko01100,ko01230,ko02010,ko04148,ko04150
MEDN0494	8,15-DiHETE	FA	FFA	335.22	336.2300595	[M-H]-	C20H32O4	2	80234-65-7	53480358	HMDB0010219	88456	-	-	27298.1725	28886.1945	17894.104	31673.906	19029.2975	38661.7185	37083.3925	33021.95	26648.4355	28755.2915	37075.579	31111.392	33412.7065	34190.296	42204.3815	37854.0385	29265.162	25838.975	27756.3385	31812.8225	25936.7265	40734.91	33092.955	21766.92	29177.4945	26373.2955	26876.9925	-
MEDN1899	Deoxycholic acid	Bile acids	Bile acids	391.29	392.293	[M-H]-	C24H40O4	1a	302-95-4	222528	HMDB0000626	28834	265	C04483	1792207.907	2569029.114	2036057.806	3102941.581	6060635.012	2070692.581	3022070.767	2435970.434	3405116.899	2475689.272	2822903.26	2151959.947	1411341.512	5316422.846	3508498.335	3290111.995	1807397.53	3202774.659	2124742.654	2597530.261	2202630.391	3604324.451	3237054.166	1918693.141	3341196.688	3348077.426	2872571.32	-
MEDN1282*217	LPE(0:0/18:2)	GP	LPE	476.28	477.285541	[M-H]-	C23H44NO7P	2	-	53480926	-	-	-	C04438	157468364.8	181826683.4	143530904.1	140080119.5	172812659	101294359.8	210248154.2	91845731.94	118979066	131077685.9	200164514.5	148834512.6	124766275.5	243321027.2	167101704.8	183036524.7	159258035.4	200929140.7	149908877.9	170824616	248530461.2	143294568.4	131411780.3	201766025.1	149518769.7	154733524.6	153475193.4	ko00564
MEDN1056	Iminodiacetic acid	Organic acid and Its derivatives	Organic acid and Its derivatives	132.03	133.0375	[M-H]-	C4H7NO4	1b	142-73-4	8897	HMDB0011753	24786	-	C19911	32271915.53	29480839.67	29352081.33	36008184.67	29717197.17	29816204.95	28455376	38451970.23	33469945.69	36194338.06	33634814.6	41770715.65	40863849.45	27196751.99	29995873.78	32027128.22	30679566.42	33713280.93	30725516.16	35909993.07	38411118.34	28443248.39	30903033.85	37249802.03	31833772.75	36897221.76	33540401.95	-
MEDN0651	Succinic anhydride	Organic acid and Its derivatives	Organic acid and Its derivatives	99.01	100.016044	[M-H]-	C4H4O3	1a	108-30-5	7922	HMDB0032523	36595	-	C19524	10794072.36	22595194.49	22315542.59	15748753.12	22455741.79	32907404.45	10661790.26	25852036.31	11938333.52	16410789.11	18931413.48	13037636.64	19304761.02	18612908.86	24282004.37	13836131.32	25683456.66	19150689.34	16813150.15	18718975.7	16107555.29	32627481.02	20000925.69	14464150.98	20584690.38	21254809.38	18228097.84	-
MEDN0163	Hypoxanthine	Nucleotide and Its metabolites	Nucleotide and Its metabolites	135.03	136.039	[M-H]-	C5H4N4O	1a	68-94-0	135398638	HMDB0000157	17368	83	C00262	3095737.919	4583499.442	2678327.071	2709341.809	5226680.546	2976403.853	3040051.085	4177335.063	4052375.678	3492568.919	2701120.601	2941647.235	2352606.012	3386733.226	2976457.237	3474692.101	3130537.448	3232207.717	2466800.104	2972949.246	4779729.215	2494133.361	2722981.799	2989883.836	3323667.176	3006432.04	3099724.033	ko00230,ko01100,ko01232
MEDN1802	Zereno	Benzene and substituted derivatives	Benzene and substituted derivatives	321.17	322.178025	[M-H]-	C18H26O5	1b	26538-44-3	2999413	HMDB0032702	-	-	C14752	44790.854	44558.492	38885.0425	37818.923	41439.182	36339.071	35626.841	41329.1645	42747.135	46910.9415	57131.7955	42473.3495	56180.614	55394.085	53300.9335	48298.703	57012.8735	54057.891	54850.012	56464.9095	62152.488	58414.759	67233.982	63696.678	62265.1535	54663.388	38531.5065	-
MEDN0245	Pantothenic acid	CoEnzyme and vitamins	CoEnzyme and vitamins	218.1	219.1	[M-H]-	C9H17NO5	3	79-83-4	6613	HMDB0000210	46905	-	C00864	81428517.56	90952124.34	106694963.6	96690629.17	55241049.12	81504890.13	71730132.7	59767341.09	76791115.22	97400974.8	78206670.76	98373528.79	78086119.62	55947068.46	62538462.74	69932123.52	77272516.38	67085342.73	77547647.17	66505129.07	89584952.81	74741790.11	82725589.35	64802982.31	77560575.72	77812833.18	76514330.2	ko00410,ko00770,ko01100,ko01240
MEDN0410	4-Hydroxybenzaldehyde	Benzene and substituted derivatives	Benzene and substituted derivatives	121.03	122.037	[M-H]-	C7H6O2	1a	123-08-0	126	HMDB0011718	17597	-	C00633	297825.346	173012.485	145280.379	333296.3285	310007.253	227231.9585	167672.4725	327515.3075	238033.3455	200923.2195	197805.5835	263691.863	234684.283	334741.9315	195577.216	180579.189	226361.2455	354057.1505	257749.057	302422.368	183294.345	195115.4445	297434.532	242522.937	228036.742	243093.777	250462.571	ko01100
MEDN0311	Dodecanedioic Acid	FA	FFA	229.14	230.152	[M-H]-	C12H22O4	1a	693-23-2	12736	HMDB0000623	4676	5596	C02678	72968.7585	84980.9555	102876.818	85482.74	91103.563	72664.964	84507.0745	94256.486	82778.843	92135.6865	109591.1215	82298.0685	97879.496	90570.936	50988.312	87549.658	102575.886	125733.9895	70363.897	103120.296	89586.906	106038.955	74705.8945	117560.3345	97805.661	77109.274	99199.5915	-
MEDN1161	Quinolinic acid	Heterocyclic compounds	Heterocyclic compounds	166.01	167.02186	[M-H]-	C7H5NO4	1b	89-00-9	1066	HMDB0000232	16675	330	C03722	151309.5415	103450.824	137712.418	227678.477	153787.3555	119128.2585	125083.0845	123881.888	204730.405	133708.631	191186.6915	169552.317	159029.9885	219338.889	200452.973	117739.09	171142.214	159460.7135	153328.869	170055.5815	85015.617	138330.0525	137282.145	92994.939	158275.803	142888.2275	168021.4755	ko00380,ko00410,ko00760,ko01100,ko01240
MEDN2361	FFA(22:5)	FA	FFA	329.25	330.25588	[M-H]-	C22H34O2	3	2234-74-4	5282850	-	-	-	C00162	4340016.622	4361395.195	5105595.755	3586781.549	4438704.406	2981733.674	2396663.375	2719252.164	3941239.289	4490130.457	4104102.758	2433255.621	2974719.599	4674984.532	4949294.039	3515149.27	3877878.717	3365054.439	3867114.381	4869166.793	3150387.027	5493836.721	3576177.649	3025632.139	3249704.454	3571750.786	3638926.171	ko00062,ko00071,ko00561,ko04148,ko04920
MEDN0656	Indoleacetaldehyde	Heterocyclic compounds	Indole and Its derivatives	158.06	159.0684139	[M-H]-	C10H9NO	2	2591-98-2	800	HMDB0001190	18086	6068	C00637	7030781.45	7564064.318	7127674.077	8121602.926	7037216.483	6710378.211	7098022.82	7315191.722	7465409.488	7307507.663	7586860.689	7981153.083	8101894.746	7338340.734	7432030.135	7284489.714	6634675.933	6787571.941	6634619.213	7968766.503	7102729.138	6322276.898	7353451.11	7080556.809	7457384.661	7594533.378	7286920.426	ko00380,ko01100
MEDN1616	Val-Pro-Leu	Amino acid and Its metabolites	Small Peptide	326.21	327.2158064	[M-H]-	C16H29N3O4	3	90614-49-6	146208	-	-	-	C00098	143114.471	160207.377	169119.978	99002.484	141257.73	128660.6515	199897.4945	139045.759	153856.5215	139040.4475	133866.868	118892.447	179734.0945	200277.835	160070.326	160013.696	127191.9295	141709.434	141010.28	128917.0005	152395.272	130283.1295	187489.4325	191509.7095	198014.601	140088.157	159140.0315	ko02010
MEDN0412	Biopterin	Heterocyclic compounds	Pteridines and derivatives	236.08	237.086	[M-H]-	C9H11N5O3	1a	22150-76-1	135403659	HMDB0000468	63931	247	C06313	87512.613	138625.28	100252.317	147643.558	139288.8035	117875.427	118511.71	109179.3305	93811.3215	81944.2855	133968.2705	166268.229	115813.438	102282.612	152096.2965	115172.6915	96936.482	114103.908	115948.886	114154.0965	87763.7015	123791.697	88221.4845	115612.5285	122516.4225	125732.9565	137096.2535	ko00790,ko01100,ko01240
MEDN1125	N,N��-dicyclohexylcarbodiimide	Alcohol and amines	Polyamines	205.17	206.1783	[M-H]-	C13H22N2	1b	538-75-0	10868	-	-	-	-	10378056.5	6373807.018	7770509.699	6852640.123	7335826.45	5881165.138	8373527.267	7116173.55	9151443.031	5348363.21	7446515.787	7605638.972	6308665.158	6152956.941	9452886.075	9555359.117	6551339.905	6480750.761	6992550.283	6603987.239	7977409.987	6649165.465	8847194.343	9262961.805	7473164.436	7252677.744	7992725.494	-
MEDN1022	5,6-Dimethylbenzimidazole	Heterocyclic compounds	Heterocyclic compounds	145.08	146.084	[M-H]-	C9H10N2	1b	582-60-5	675	HMDB0003701	15890	-	C03114	435716.304	430381.7605	428130	471068.681	466800.107	432761.2	412684.1055	458234.254	468530.8525	436694.05	520669.03	498293.418	443155.8215	480384.116	477542.9855	503604.1775	369591.775	465499.892	434281.259	532359.799	475953.538	368665.9975	470903.2915	481777.945	432962.595	433675.4205	480606.45	ko00740,ko00860,ko01100,ko01240
MEDN0015	L-Phenylalanine	Amino acid and Its metabolites	Amino acids	164.07	165.079	[M-H]-	C9H11NO2	1a	63-91-2	6140	HMDB0000159	17295	28	C00079	84430382.05	76427602.98	57789802.16	88110194.81	72135191.63	60769181.91	73099718.31	92386472.88	69639263.17	71330693.52	75498512.62	85850633.14	85584872.67	81785154.34	78994908.29	70041784.13	63751387.56	71088213.12	66958008.97	73818639.64	72463776.39	66981668.51	78006375.95	91029138.59	74719731.1	75754380.91	76946297.06	ko00360,ko00400,ko00470,ko00970,ko01100,ko01210,ko01230,ko02010
MEDN1901	Dehydrolithocholic acid	Bile acids	Bile acids	373.27	374.2821	[M-H]-	C24H38O3	1b	1553-56-6	5283906	-	-	-	C03070	154126.17	153814.1245	177957.969	158313.2955	177901.867	208828.467	167443.3435	178651.708	147160.457	212037.902	200257.0455	206585.7375	213750.666	184037.7125	121675.0235	204109.282	289271.4075	238604.1025	177971.2625	150761.718	189838.026	163201.2415	195970.701	187999.915	167616.733	225734.8275	192690.735	-
MEDN0146	5-Hydroxymethyluracil	Nucleotide and Its metabolites	Nucleotide and Its metabolites	141.03	142.038	[M-H]-	C5H6N2O3	1b	4433-40-3	78168	HMDB0000469	16964	5456	C03088	105572.265	82742.219	103669.0435	96289.8255	106362.064	193629.89	54692.6615	83279.18	111045.608	90146.4325	159640.647	81716.839	157792.6135	89763.795	122192.504	203312.7425	212316.836	106757.4625	115923.016	66615.148	93139.411	301240.657	127231.884	102675.7095	121743.584	150804.578	143776.07	-
MEDN0658	Hexadecanedioic acid	FA	FFA	285.21	286.2144094	[M-H]-	C16H30O4	1a	505-54-4	10459	HMDB0000672	73722	5642	C19615	93518.248	75521.462	94613.9975	119597.9595	110946.7	115772.0295	126165.7055	90448.2955	91689.356	98789.121	100794.177	115374.3475	118151.4875	139203.358	140294.0315	126454.1215	166745.212	121444.627	102696.852	145819.4425	105116.015	125371.692	124398.111	91232.8515	122544.27	85398.663	122042.4585	ko01100
MEDN0747*042	2,4-Di-tert-butylphenol	Benzene and substituted derivatives	Phenolics	205.16	206.1671	[M-H]-	C14H22O	1a	96-76-4	7311	HMDB0013816	89188	-	-	150261.144	130945.5375	141311.879	156077.5715	120426.502	126499.7005	175802.271	150519.742	197130.079	130692.7855	141318.815	120223.7505	124133.5215	133753.43	156479.0145	164907.8975	162521.0265	127594.5165	115268.878	178344.606	172605.6815	168576.8285	122197.892	158246.52	180055.186	158075.0095	174092.646	-
MEDN1538	Isogalactinol	Carbohydrates and Its metabolites	Sugar alcohols	341.11	342.116215	[M-H]-	C12H22O11	1b	3687-64-7	439451	HMDB0005826	17505	-	C01235	27758.5035	52149.552	22110.018	35605.459	36158.348	45308.583	33468.166	24995.786	40121.688	25948.339	41945.224	30135.2935	24219.7385	19639.486	34828.138	14980.519	19451.372	18990.3615	32242.0145	40633.9465	36657.4075	41095.1035	30376.4115	36138.787	26362.611	25895.784	40890.5895	ko00052,ko01100
MEDN1394	3-Hydroxybenzoic Acid	Organic acid and Its derivatives	Organic acid and Its derivatives	137.02	138.031695	[M-H]-	C7H6O3	1a	99-06-9	7420	HMDB0002466	30764	6690	C00587	72305.014	258774.1645	105488.361	161274.5375	114132.479	186732.964	122753.52	216950.9965	94341.7715	228071.362	88818.204	145280.2395	156915.53	85883.6445	253437.1465	176375.1455	170682.364	199350.1205	72470.5545	196963.0905	224623.529	252645.5225	171914.81	175343.3545	228962.0485	134304.9675	159531.569	ko00400
MEDN0683*017	2-Naphthol	Benzene and substituted derivatives	Phenolics	143.05	144.0575	[M-H]-	C10H8O	1b	135-19-3	8663	HMDB0012322	10432	-	C11713	66058.439	65854.5325	50063.6275	52348.976	62413.8485	65288.9755	61561.625	56444.3305	52521.754	57654.4825	63293.399	62783.68	56063.394	60791.194	62865.5055	73284.4295	69869.075	79078.529	77932.592	68374.099	69642.697	71650.7175	61917.838	63748.6175	60296.04	58253.195	71472.354	ko00980
MEDN1079*206	FFA(22:6)	FA	FFA	327.23	328.2402	[M-H]-	C22H32O2	2	25167-62-8	6442063	-	-	-	-	10617.9285	20688.631	25402.524	11684.829	15307.4875	11399.7215	6706.8465	14902.744	9365.8635	5972.798	15843.6945	13197.0125	18711.307	17858.8995	17482.785	13386.1325	7473.071	13747.052	13672.2655	12212.32	14829.1835	8761.088	15308.19	12767.7545	13460.694	16770.474	14240.0365	-
MEDN1285*215	LPE(0:0/16:0)	GP	LPE	452.28	453.285541	[M-H]-	C21H44NO7P	2	-	53480922	-	-	-	C04438	344212475.9	339966917.5	416379962.3	294687443.3	359779106	301573976.9	333794773.9	228916154.8	248190444.4	209870007.5	278887477.4	282643259.4	345637984.5	374067036.1	359009494.2	238004846.7	287902841.7	264138396.9	292496210.4	296213180.1	285844085.9	342966112	326831224.4	358650810.6	297102317.4	304809100.3	372217734.1	ko00564
MEDN0086	Terephthalic Acid	Benzene and substituted derivatives	Phenolic acids	165.02	166.027	[M-H]-	C8H6O4	1b	100-21-0	7489	HMDB0002428	15702	6676	C06337	992092.748	1281584.706	1409490.457	1130248.573	1094392.336	1257261.098	1426264.292	1209443.362	1430869.036	969949.2495	1256454.501	1116738.286	1174505.119	875256.881	1326956.496	1574858.498	935404.72	1118503.157	1242834.004	1076335.477	956302.1495	1063250.02	993811.978	1462548.725	1441783.514	1144123.047	1358766.832	ko01100
MEDN0555	Hydroxyphenyllactic acid	Organic acid and Its derivatives	Organic acid and Its derivatives	181.05	182.0579088	[M-H]-	C9H10O4	1b	306-23-0	9378	HMDB0000755	17385	5723	C03672	25904.922	30555.4095	27689.518	25474.969	25738.924	26968.3425	29313.1185	31098.6825	25209.718	30607.8375	33775.663	30649.918	27015.4615	34417.5165	28723.0955	30422.607	29818.617	35716.179	40145.0615	30780.47	29547.774	35856.7965	28351.174	31432.1385	30416.6345	30792.528	30323.258	-
MEDN0171	Uridine	Nucleotide and Its metabolites	Nucleotide and Its metabolites	243.06	244.07	[M-H]-	C9H12N2O6	1a	58-96-8	6029	HMDB0000296	16704	90	C00299	245583.552	318938.325	228597.6575	204789.0635	354542.238	546250.6975	265168.5945	405445.268	344589.679	252858.798	259481.251	155895.4145	329967.0075	271941.166	356694.743	247814.948	464112.863	303399.285	299257.3085	229486.2815	438128.147	512919.767	277683.24	264341.2705	336671.6295	322459.067	341835.3775	ko00240,ko01100,ko01232,ko02010
MEDN2417	FFA(16:4)	FA	FFA	247.17	248.17763	[M-H]-	C16H24O2	3	-	5312433	-	-	-	C00162	880192.696	1039287.749	898274.6475	1033446.347	911083.8855	807139.538	813357.3715	926087.7755	910181.7675	965851.2675	1082091.943	743745.7775	983218.7645	1000905.374	867524.376	954047.041	961582.1505	993220.8415	1013285.505	1268548.482	973075.6915	968999.122	987504.36	742274	1082493.997	1174798.438	732108.621	ko00062,ko00071,ko00561,ko04148,ko04920
MEDN1003	Inosine	Nucleotide and Its metabolites	Nucleotide and Its metabolites	267.07	268.081	[M-H]-	C10H12N4O5	1a	58-63-9	135398641	HMDB0000195	17596	84	C00294	389312.2265	463716.811	1200097.179	529498.227	357271.844	1958322.76	179076.974	235287.9065	575944.983	304974.4615	417932.29	192646.014	571096.8295	351294.714	443348.479	388419.2885	802000.405	68704.189	528347.225	41206.4825	133193.4775	809239.3355	208526.7235	158905.913	494230.943	447548.3455	508763.113	ko00230,ko01100,ko01232,ko02010
MEDN2207	10-Hydroxystearic Acid	FA	Oxidized lipids	299.26	300.266445	[M-H]-	C18H36O3	1b	638-26-6	9561835	HMDB0037396	-	-	-	84757.5585	90815.568	63815.684	87796.783	88941.124	74874.135	71618.4975	89546.0115	58236.561	78838.6425	114373.58	85228.176	71112.505	92380.658	59583.63	65991.7935	81325.1235	95899.822	83148.8535	70169.8545	59037.72	94049.003	104141.656	80141.795	74526.4795	57950.3715	82929.2845	-
MEDN1089	FFA(17:1)	FA	FFA	267.23	268.2402	[M-H]-	C17H32O2	1b	29743-97-3	5312435	-	-	-	-	1872596.179	3132320.208	2589376.251	1958757.516	2443301.614	2035481.882	1895442.29	2097747.438	2025509.322	2476688.223	2510046.936	1976612.068	2259157.517	2866329.624	2860504.068	2386846.2	1977992.006	1615481.79	1941894.871	3698396.185	2795373.698	2707411.508	2473968.902	2324086.012	2390425.88	2383328.976	2152599.955	-
MEDN1145	P-chlorophenylalanine	Benzene and substituted derivatives	Phenolic acids	198.03	199.0400062	[M-H]-	C9H10ClNO2	2	7424-00-2	4652	-	-	-	D04143	1350537.445	1146383.9	1262838.552	1264114.509	1180746.533	1219945.339	1288002.132	1245076.06	1205383.305	1334718.505	1236721.375	1338443.783	1352936.472	1243490.834	1304172.897	1190873.886	1250318.58	1197087.772	1240973.513	1176174.014	1232246.48	1361766.74	1207575.923	1186558.721	1252117.353	1337514.399	1255746.37	-
MEDN0019	L-Tryptophan	Amino acid and Its metabolites	Amino acids	203.08	204.09	[M-H]-	C11H12N2O2	1a	73-22-3	6305	HMDB0000929	16828	5879	C00078	10867559.21	12840625.57	9507468.432	12487201.7	11009337.88	8842835.92	8715469.402	11812560.86	11050187.38	11229438.5	11616255.65	13435580.08	13276304.76	10764829.81	11254549.58	11058353.55	8444496.794	9846734.678	8710851.17	12502218.87	10995846.57	7984550.912	11388340.19	10534722.3	11491871.42	10553406.11	10827256.26	ko00260,ko00380,ko00400,ko00970,ko01100,ko01210,ko01230,ko01240
MEDN0506	N-Acetylglucosamine 1-Phosphate	Carbohydrates and Its metabolites	Phosphate sugars	300.05	301.0562676	[M-H]-	C8H16NO9P	1b	6866-69-9	440272	HMDB0001367	7125	6194	C04256	2753296.076	5464496.415	8174398.202	4905230.035	1612322.49	11674639.05	3213921.927	3029916.308	5483500.337	3237628.413	4108237.072	3031128.504	8060865.172	3258213.09	7917204.324	4560579.856	11179837.71	3101314.107	5485710.577	3847481.096	5039511.324	10866288.78	8209479.597	3290445.285	5728284.665	6459819.688	6419282.874	-
MEDN1224	Bis(1-inositol)-3,1'-phosphate 1-phosphate	Alcohol and amines	Alcohols	501.04	502.04879	[M-H]-	C12H24O17P2	2	-	53262311	-	-	-	C19799	9027934.006	6464146.911	6602072.47	9963119.623	6683544.797	4704457.521	6340825.28	7754515.838	5676363.377	6748014.338	7595202.195	9139743.991	9135343.618	10136824.72	4773491.042	4738556.028	3672089.888	6393239.616	5722704.608	6491590.353	5096059.239	3788048.355	7686474.899	8593309.682	6992462.984	7116315.588	6859900.627	ko00562,ko01100
MEDN1608	FFA(22:4)	FA	FFA	331.26	332.2715304	[M-H]-	C22H36O2	2	28874-58-0	5497181	HMDB0002226	53487	6560	C16527	2500355.863	3395687.437	3311076.194	1899791.328	3682921.691	2808701.315	1619492.859	2332018.465	2380155.153	3691491.539	1993788.458	1613259.889	2390694.891	3388519.213	2326751.287	3316878.121	4028398.794	2213385.96	1909083.965	5197650.193	2498339.049	4550193.399	3201809.635	1850399.688	3271754.11	2218573.415	3456576.552	ko01040,ko04216
MEDN0009	Aspartic Acid	Amino acid and Its metabolites	Amino acids	132.03	133.038	[M-H]-	C4H7NO4	1a	56-84-8	5960	HMDB0000191	17053	5206	C00049	34920914.4	33817011.24	37044193.73	37185001.99	28285830.56	33528077.82	32434104.75	32988986.72	36803604.08	38375170.97	35124010.22	41171964.71	34593273.41	34610290.66	39841908.18	37332325.2	30682608.99	31045399.14	31264695.44	44842467.96	48940435.78	25730253.39	38591424.49	41429598.76	35456482.82	34897397.94	39515757.76	ko00220,ko00250,ko00260,ko00270,ko00340,ko00410,ko00470,ko00760,ko00770,ko00970,ko01100,ko01200,ko01210,ko01230,ko01240,ko02010,ko04080
MEDN0128	4-Hydroxy-3-methoxybenzaldehyde	Benzene and substituted derivatives	Phenolics	151.04	152.047	[M-H]-	C8H8O3	1a	121-33-5	1183	HMDB0012308	18346	-	C00755	95297.539	42353.164	49821.4485	25657.609	41604.356	77100.894	64421.744	54682.2525	31924.7275	38678.6425	41453.2995	45603.151	55138.3335	40667.337	57789.3915	57213.959	33814.9965	49531.6765	43297.37	54810.752	55068.4215	42782.3695	56300.785	60029.754	51039.854	49946.3165	50683.456	ko01100
MEDN1478*053	Glu-Gln	Amino acid and Its metabolites	Small Peptide	274.1	275.1117	[M-H]-	C10H17N3O6	3	-	10171586	-	-	-	C00107	381660.032	212001.207	311609.882	410537.664	332831.5875	256693.6995	286314.0735	322197.319	297430.696	232058.6455	366274.443	430116.8145	277618.6665	269156.928	286236.6205	288734.6115	258156.661	259455.2435	246009.4505	429574.259	311452.2615	202170.0135	322470.094	345071.4565	299357.3115	302864.891	356335.1635	ko02010
MEDN1556*067	L-Allothreonine	Amino acid and Its metabolites	Amino acids	118.05	119.058244	[M-H]-	C4H9NO3	1a	28954-12-3	99289	HMDB0004041	28718	7007	C05519	3779916.922	3171354.952	3698304.069	4481897.775	3255280.568	3855035.871	3251183.466	4170265.521	3519646.943	3393809.718	3482327.139	4342358.711	5227789.685	3335137.497	3748662.361	3363786.451	3382843.167	3095015.125	3302374.899	3331473.679	3014360.766	3170088.384	3688071.831	4375643.58	4043839.203	3181928.2	3935304.638	ko00260,ko01100
MEDN1686*018	L-threo-3-Methylaspartate	Amino acid and Its metabolites	Amino acid derivatives	146.05	147.0531578	[M-H]-	C5H9NO4	3	6061-13-8	440064	-	-	-	C03618	61783365.47	61084908.51	55420132.12	49907213.16	58673096.98	51689761.63	57618697.26	61605754.06	64440985.22	58738744.45	63127245.07	63030223.66	54537715.59	60911242.08	59169585.08	57987541.38	56687115.23	47020548.01	48277892.32	66771969.27	65411635.17	43418760.53	60251746.28	64203988.29	58065278.26	47987672.92	58090593.18	ko00630,ko01100,ko01200
MEDN1933	Asp-Gly	Amino acid and Its metabolites	Small Peptide	189.05	190.15	[M-H]-	C6H10N2O5	1b	3790-51-0	151148	-	-	-	C00107	156049.368	57750.879	114634.1185	166426.597	73101.549	98365.952	80837.939	95276.1865	106028.6075	99361.361	127547.241	175955.867	113279.872	93671.904	135581.497	94402.7915	73972.437	49942.8945	110876.5855	101048.616	91499.5795	67476.024	107061.2105	149381.8205	137875.1945	78621.7155	110257.2385	ko02010
MEDN0586*010	N-Acetyl-L-alanine	Amino acid and Its metabolites	Amino acid derivatives	130.05	131.0582	[M-H]-	C5H9NO3	1a	97-69-8	88064	HMDB0000766	40992	5733	C01073	388246.2165	691420.1495	225632.9605	149249.406	1269391.588	132754.487	543120.3765	429594.194	254893.683	973831.015	311359.9315	236388.4415	157811.129	259621.242	530404.2195	242229.4885	360069.3985	580528.905	388583.375	613969.1	1356122.558	309055.505	175698.673	342624.9545	491531.482	426885.3065	513930.9245	ko00410
MEDN0198*036	Citric Acid	Organic acid and Its derivatives	Organic acid and Its derivatives	191.02	192.027	[M-H]-	C6H8O7	1a	77-92-9	311	HMDB0000094	30769	124	C00158	4186348.184	12859858.25	5475705.844	5866325.401	14710249.17	7046104.356	6263367.381	9269639.731	3642951.635	7698119.573	9719163.782	4874872.107	6459359.165	9174536.104	11183474.12	7411149.267	7158668.054	8002553.316	5627807.145	12727207.25	8095703.411	3048399.986	9240315.707	6809986.496	7839376.725	8189357.055	7053516.86	ko00020,ko00250,ko00630,ko01100,ko01200,ko01210,ko01230,ko01240
MEDN0316	Guanidinoethyl Sulfonate	Organic acid and Its derivatives	Sulfonic acids	166.03	167.037	[M-H]-	C3H9N3O3S	1a	543-18-0	68340	HMDB0003584	17228	6962	C01959	162973.071	112283.5115	140670.448	166319.9055	155345.7695	190659.098	103961.8505	118058.287	121988.141	132108.1875	150891.984	143411.2125	100770.825	117964.868	119513.381	137026.236	111596.554	90198.4505	157055.2775	113292.313	112248.126	81918.751	87083.9565	140937.708	115618.085	103759.747	128087.42	ko00430
MEDN0032	Allantoin	Organic acid and Its derivatives	Organic acid and Its derivatives	157.04	158.044	[M-H]-	C4H6N4O3	1b	97-59-6	204	HMDB0000462	15676	89	C01551	1355323.429	1167138.811	1174795.994	1039964.079	1601706.221	1023962.568	1003001.271	1216796.646	1271916.365	989664.5185	960539.585	1063923.048	1248807.883	1206062.841	1525267.139	1039271.894	1047515.227	1050355.194	1333743.042	1430303.851	1696308.389	785342.461	1645173.382	1419550.153	1315383.063	1158766.063	1242531.237	-
MEDN1950	Met-Asp	Amino acid and Its metabolites	Small Peptide	263.07	264.077993	[M-H]-	C9H16N2O5S	1b	14595-65-4	7009610	-	-	-	C00107	589733.1165	518754.0375	277647.631	648019.005	483554.848	436012.9755	721610.328	917356.304	591867.835	746206.8415	530346.9065	630752.356	412655.171	990461.701	402580.4805	605704.78	698945.807	810978.58	710870.473	505178.222	407155.0155	808607.2285	517368.1155	305635.0715	555602.312	497658.124	518597.659	ko02010
MEDN0042	L-Asparagine Anhydrous	Amino acid and Its metabolites	Amino acids	131.05	132.054	[M-H]-	C4H8N2O3	1a	70-47-3	6267	HMDB0000168	17196	14	C00152	5051316.138	3343159.934	4658625	5734500.3	3570759.785	5952473.095	4815999.339	3656883.579	4054723.56	4805925.271	5201162.925	4061516.837	3904346.204	5091344.266	4097103.393	3524854.047	3695406.158	2197229.056	2672477.82	2741942.306	3694407.986	2968770.426	3968644.951	3967032.525	4004351.978	4125176.242	3345698.89	ko00250,ko00970,ko01100,ko01230
MEDN0161	Guanosine 3',5'-Cyclic Monophosphate	Nucleotide and Its metabolites	Nucleotide and Its metabolites	344.04	345.047	[M-H]-	C10H12N5O7P	1b	7665-99-8	135398570	HMDB0001314	16356	6152	C00942	41026.161	108532.0565	110706.6565	109020.9645	54313.228	90157.6535	72914.052	107445.7425	89568.1375	80397.472	83888.4215	108084.184	112050.707	90347.2215	70995.685	76175.9745	62472.0255	90366.6985	118734.4265	64123.8045	78918.224	57653.9465	70281.761	108342.97	90305.291	70402.367	86721.216	ko00230,ko01100,ko04270,ko04540,ko04744
MEDN0058	N-Acetylneuraminic Acid(SA)	Amino acid and Its metabolites	Amino acid derivatives	308.1	309.106	[M-H]-	C11H19NO9	1a	131-48-6	445063	HMDB0000230	45744	3321	C19910	720179.0565	1512975.547	484438.211	552669.938	1164762.472	885832.9095	584884.4235	528149.208	1135402.33	602429.3215	705885.358	1160808.505	1104812.77	792940.545	5438168.767	477553.7185	475366.164	757513.7215	1136924.43	1067597.935	839026.902	631991.153	2445489.339	775580.2015	1125073.907	1389511.362	1121467.504	-
MEDN1273*222	LPE(0:0/20:3)	GP	LPE	502.29	503.301191	[M-H]-	C25H46NO7P	3	-	53480935	-	-	-	C04438	3100434.305	4493031.91	2764132.199	4212608.163	5406294.58	1879854.039	4133177.247	4535558.385	2787586.478	4749799.971	3857559.691	4312129.372	4589295.613	3155524.374	5542057.219	4783737.228	3764837.575	5706570.978	2586057.753	5823733.54	7241968.88	3044413.399	4381693.865	4456436.618	3303025.333	3448117.269	4442995.657	ko00564
MEDN0415	2-(Formylamino)Benzoic Acid	Benzene and substituted derivatives	Phenolic acids	164.04	165.043	[M-H]-	C8H7NO3	1a	3342-77-6	101399	HMDB0004089	36575	-	C05653	17504.1405	23324.7015	28728.432	16626.6675	42330.339	17863.7805	17103.9195	21438.0675	25967.4485	17152.641	21641.094	17304.3765	22844.0675	33156.0135	17013.159	31058.073	22448.097	23625.5305	25506.981	20319.033	20556.585	23142.7125	19210.0005	33968.7265	16816.6935	14159.0025	18241.281	ko00380,ko01100
MEDN0343	Shikimic Acid	Organic acid and Its derivatives	Organic acid and Its derivatives	173.05	174.053	[M-H]-	C7H10O5	1a	138-59-0	8742	HMDB0003070	16119	338	C00493	386818.214	388895.265	285377.305	368770.0485	408861.505	393685.6855	277706.9335	639513.403	307160.3215	335124.431	614570.814	399737.9165	325291.112	223437.948	314695.3305	335556.689	516502.971	508117.976	455488.2475	379716.8065	229850.7235	393139.158	318835.4705	352036.9025	411656.372	388605.778	420808.3925	ko00400,ko01100,ko01230,ko01240
MEDN1504	3-Hydroxycinnamic acid	Organic acid and Its derivatives	Organic acid and Its derivatives	163.04	164.047345	[M-H]-	C9H8O3	1b	14755-02-3	637541	HMDB0001713	32357	305	C12621	99039.0515	109929.881	107020.733	100185.557	111611.734	74126.2535	137231.121	123541.3915	106729.249	96421.3975	144069.5425	92358.233	74198.168	115100.2515	118960.209	136932.3135	87858.5625	152532.7585	116693.911	120864.3515	63772.05	120431.811	93931.2875	214744.525	113345.714	104934.9605	120252.537	ko00360,ko01100
MEDN1025*034	7-Methyluric Acid	Organic acid and Its derivatives	Organic acid and Its derivatives	181.04	182.044	[M-H]-	C6H6N4O3	1b	612-37-3	69160	HMDB0011107	149744	-	C16355	63917.1965	85361.5055	75979.1955	51384.4215	65969.4435	64485.1815	45343.2545	85393.7425	35663.055	44977.404	99922.5465	82907.9355	101086.068	51968.296	80232.713	53443.6695	86363.0105	71939.7315	73452.932	42527.9815	35146.2685	45090.8505	88849.0905	84210.453	72584.86	80149.8465	75986.9995	ko00232
MEDN1442	8-HDoHE	FA	Oxidized lipids	343.23	344.2351	[M-H]-	C22H32O3	1b	90780-54-4	11976798	HMDB0060051	-	-	-	67738.668	38794.1895	29978.136	71103.1045	26280.5555	16550.403	23141.9235	40530.349	49649.087	21307.7115	49127.943	22913.8265	25185.051	29313.541	41754.9635	42244.6105	21551.4955	37490.199	55025.1865	56079.849	28808.2455	33271.1925	15912.087	31703.2535	36879.6655	39488.348	31825.591	-
MEDN0056	N-Acetyl-L-Leucine	Amino acid and Its metabolites	Amino acid derivatives	172.1	173.105	[M-H]-	C8H15NO3	1b	1188-21-2	70912	HMDB0011756	17786	-	C02710	37676.098	35175.8785	57187.8075	59457.196	45202.772	59316.219	33672.7485	45406.958	41768.398	55599.733	43315.3925	46348.0845	66095.7465	42031.075	34778.403	60627.1715	56102.3305	26915.563	53559.2935	44173.5685	45280.115	34713.507	41239.411	42376.2055	44269.7985	43826.211	45634.1575	-
MEDN0109	Hyodeoxycholic acid	Bile acids	Bile acids	391.29	392.293	[M-H]-	C24H40O4	1a	83-49-8	9963687	HMDB0000733	-	5701	C15517	45055.5075	59578.8235	137885.999	46919.1285	21995.234	41300.6575	51914.0255	65701.782	117987.168	68210.095	101421.1275	32926.714	54073.322	34307.9325	74923.2515	802645.3445	26977.743	60869.252	61914.582	68598.398	63809.7465	545237.0035	72884.3815	75660.602	151909.618	112272.573	120536.168	-
MEDN0704	Oxaloacetic acid	Organic acid and Its derivatives	Organic acid and Its derivatives	131	132.07	[M-H]-	C4H4O5	1b	328-42-7	970	HMDB0000223	30744	123	C00036	248024.9985	166802.1075	219557.947	248136.895	240023.7605	211971.825	190023.668	233841.699	203735.949	225015.8745	258159.982	290606.484	284094.238	260436.9445	222188.0655	237240.05	201194.627	221615.0185	157557.683	211044.359	180152.9685	157417.931	202470.0735	250065.073	247183.87	247242.782	244132.299	ko00010,ko00020,ko00250,ko00470,ko00620,ko00630,ko01100,ko01200,ko01210,ko01230,ko01240
MEDN2350	phenol	Benzene and substituted derivatives	Phenolics	93.03	94.1112	[M-H]-	C6H6O	1b	108-95-2	996	HMDB0000228	15882	128	C15584	15563.5745	21137.8705	19724.6195	28650.559	21731.7655	20790.757	10959.1605	24372.7525	18986.1895	9308.6405	18509.1265	98245.8535	13735.163	20312.6205	18654.4185	22578.1605	35054.549	34885.7495	32444.243	14844.63	18301.252	38490.0245	17281.514	29276.1675	21190.024	15130.256	22496.7685	-
MEDN2400	LPA(20:5)	GP	LPA	455.22	456.227692	[M-H]-	C23H37O7P	3	-	52929765	-	-	-	C00681	41567.4825	47295.2025	38795.945	24401.5	96191.3035	16272.3255	60420.937	59315.293	39214.0545	24673.46	24943.654	21304.632	33145.1485	54275.3195	63421.759	54779.718	39580.8255	43708.6175	35732.538	76181.628	61767.757	19598.638	63515.8905	37927.2	53875.692	46803.0485	42742.5915	ko00561,ko00564,ko01100,ko04080,ko04540,ko04810
MEDN0852*023	3-Amino-4-Hydroxybenzoic Acid	Benzene and substituted derivatives	Phenolic acids	152.04	153.042594	[M-H]-	C7H7NO3	1b	1571-72-8	65083	-	-	-	C12115	21185.737	23484.009	30692.5555	19925.138	37571.206	53462.673	25907.728	28337.8345	35367.6445	31465.35	22896.911	34805.186	22154.736	30648.158	19706.999	30357.4985	39712.981	26492.942	26054.967	26461.2655	44006.214	30849.8865	36422.9035	25535.713	33698.673	25029.2405	36976.338	ko01100
MEDN0536	estrone 3-sulfate	Hormones and hormone related compounds	Hormones and hormone related compounds	349.11	350.1187945	[M-H]-	C18H22O5S	3	481-97-0	3001028	HMDB0001425	17474	3556	C02538	443022.18	764289.251	469349.244	597870.036	561900.841	616091.676	520017.0675	487830.1795	563866.2825	503826.2845	793605.591	654023.947	714443.393	674705.198	673080.384	585104.4935	767694.096	440567.5295	629168.2315	472616.8975	305101.007	691752.762	720377.786	531600.183	558487.0735	677864.2525	559848.3905	ko00140,ko01100
MEDN0647	Hydroquinone	Benzene and substituted derivatives	Phenolics	109.03	110.0367794	[M-H]-	C6H6O2	3	123-31-9	785	HMDB0002434	17594	6681	C00530	76385.06	9541.5345	69167.447	65818.183	42809.297	66882.6435	25000.619	68475.021	94061.211	56913.48	44850.4835	235952.5215	66862.708	87816.274	56409.6105	42300.3275	87092.2135	84239.192	130980.0305	37293.252	55290.6985	118424.4255	39970.514	189069.455	78897.1255	72713.032	75712.8595	ko00350,ko01100
MEDN1024*184	Piperidine acid	Organic acid and Its derivatives	Organic acid and Its derivatives	128.07	129.079	[M-H]-	C6H11NO2	1a	3105-95-1	439227	HMDB0005960	41582	-	C00408	2298071.728	2068157.388	1657134.019	2259498.085	2380414.158	1436905.614	2471810.548	2652047.221	2114291.837	2049315.485	2036737.589	2272684.538	2368934.268	2157241.338	2011871.434	2555242.468	1789737.981	2021043.634	1651240.369	2393261.477	2501612.307	1585757.821	2477825.149	2760636.191	2259481.895	2138919.155	2265232.195	ko00310,ko01100
MEDN0160	Guanosine	Nucleotide and Its metabolites	Nucleotide and Its metabolites	282.08	283.092	[M-H]-	C10H13N5O5	1a	118-00-3	135398635	HMDB0000133	16750	87	C00387	61588.3055	225292.874	848623.8715	79228.2365	95475.9245	1914599.397	71948.7625	65002.668	379732.497	130307.0765	379524.6375	38625.591	881584.7495	101401.807	798388.6845	313994.5425	1353330.047	16162.12	728646.739	33821.947	45310.369	1517175.902	245196.8255	120139.0455	463692.8015	450616.3925	491444.3155	ko00230,ko01100,ko01232,ko02010
MEDN1501	2'-O-methyluridine	Nucleotide and Its metabolites	Nucleotide and Its metabolites	257.08	258.085188	[M-H]-	C10H14N2O6	1b	2140-76-3	102212	HMDB0240328	-	-	-	12400.172	31969.919	9589.951	17267.2405	14374.8885	16617.527	17160.651	12317.407	20020.3075	17181.1555	14410.03	18046.4225	10317.048	16568.2145	15811.6235	14041.956	14251.4735	20738.744	15240.4675	17021.9415	19510.335	15538.135	19316.1905	15893.5565	16044.0995	15405.011	20849.5405	-
MEDN1518	Acetylvaline	Amino acid and Its metabolites	Amino acid derivatives	158.08	159.089544	[M-H]-	C7H13NO3	1b	96-81-1	66789	HMDB0011757	-	-	-	41554.69	50648.9375	48524.387	46111.448	41268.509	39713.8915	43295.495	55714.442	44207.456	45364.911	42077.3865	58937.997	45164.452	40939.9235	56605.4025	55101.2015	42950.0405	41154.1145	41813.7415	50235.0245	50932.3885	42830.277	44867.9275	50504.3845	46173.467	44893.477	41867.7845	-
MEDN0059	Gly-Leu	Amino acid and Its metabolites	Amino acid derivatives	187.11	188.116	[M-H]-	C8H16N2O3	1b	869-19-2	92843	HMDB0000759	73514	5727	C02155	181809.866	26287.2725	61103.026	176363.3065	72511.2975	63286.3885	93239.1965	203718.0415	94088.059	95583.247	104484.867	164616.2705	242172.851	116570.274	128661.941	59554.222	80836.7075	126285.0495	139246.6085	81086.9705	71550.149	88491.166	97022.619	129866.6645	123433.905	106795.4815	108119.2745	-
MEDN0480	Dl-Glyceraldehyde 3-Phosphate	Organic acid and Its derivatives	Phosphoric acids	168.99	169.998	[M-H]-	C3H7O6P	1b	591-59-3	729	HMDB0001112	17138	3294	C00661	230727.649	302274.6255	289294.543	199973.3445	256555.476	213433.6175	203279.645	279029.325	250281.05	298137.7705	232862.9905	210444.347	257744.697	133593.3245	152436.792	286588.9515	264664.745	228422.884	273139.1515	295045.19	240128.585	266073.8325	263282.9765	232624.4395	239449.8765	231964.2415	236377.7145	-
MEDN1904*213	Glycodeoxycholic acid	Bile acids	Bile acids	448.31	449.3141235	[M-H]-	C26H43NO5	1a	360-65-6	3035026	HMDB0000631	27471	5604	C05464	119360.5705	255032.4345	157181.8905	193336.4455	207265.56	180588.578	206856.422	148338.613	163087.076	202534.378	154416.907	162655.6605	116145.3105	498674.0135	224933.1555	309656.1	105187.0395	212478.712	178027.6005	142209.0885	72423.509	261879.2305	484034.4	105709.576	216577.5455	219973.3925	189730.3815	-
MEDN0339	Phenylpyruvic Acid	Organic acid and Its derivatives	Organic acid and Its derivatives	163.04	164.047	[M-H]-	C9H8O3	1b	156-06-9	997	HMDB0000205	30851	328	C00166	133803.1685	360267.787	127812.0455	128130.741	254679.348	111748.248	98121.4735	275468.7165	190148.548	168950.509	95433.502	191373.8985	104626.6725	385315.243	223417.7115	140388.6295	117365.4405	176238.723	109766.18	486694.9125	130160.3845	133043.482	507800.7035	242558.2915	223976.426	203174.4145	203072.818	ko00360,ko00400,ko00470,ko01100,ko01210,ko01230
MEDN2290	AMC Arachidonoyl Amide	FA	FA	460.29	461.292994	[M-H]-	C30H39NO3	3	862913-13-1	16218957	-	-	-	-	1493071.249	2050746.998	1397545.482	1160309.374	1412091.625	1119130.176	838969.8135	879994.017	1330719.989	1281273.156	1405400.448	704772.229	1070306.933	1443568.725	1087814.14	806765.196	1284321.702	992697.1045	1054559.315	987523.7	1159068.793	1195994.834	1353197.964	760459.032	1131501.739	1322758.825	1048718.213	-
MEDN0140*189	Xanthine	Nucleotide and Its metabolites	Nucleotide and Its metabolites	151.03	152.033	[M-H]-	C5H4N4O2	1a	69-89-6	1188	HMDB0000292	17712	82	C00385	1558509.052	2110078.122	1802403.067	1312433.701	1897139.245	3584584.789	1406612.164	2111070.942	1813729.8	1363316.288	1789372.381	1571871.949	1320251.16	1354631.386	1436470.614	1630014.582	2456277.901	1584374.626	1333999.9	1269170.702	1709731.469	1438791.676	1516607.076	1190816.107	1593449.42	1843394.542	1751523.304	ko00230,ko00232,ko01100,ko01232
MEDN1277*220	LPE(0:0/20:5)	GP	LPE	498.26	499.269891	[M-H]-	C25H42NO7P	2	-	53480938	-	-	-	C04438	4309994.479	4991145.389	3377821.559	2996941.223	8254388.075	2808354.445	7364964.278	5220148.14	3741873.659	3540082.69	5770698.259	4058183.472	5506142.827	3693207.889	6704041.924	5438534.361	3680539.797	4311713.739	3333574.55	6816838.082	7691186.013	3107321.938	5502003.138	4146373.057	4085287.516	4306700.353	3828234.289	ko00564
MEDN2091*004	(R)-2-Hydroxybutyric acid	Organic acid and Its derivatives	Organic acid and Its derivatives	103.04	104.1	[M-H]-	C4H8O3	1a	20016-85-7	449265	-	-	-	C05984	31030.315	63621.254	34623.614	25692.5085	35000.9905	29808.672	36322.9795	43256.773	29144.885	43606.404	30805.014	45679.2445	41273.73	46038.583	37669.7855	42903.86	36507.5565	50169.8165	34863.462	43553.5195	53467.513	41115.5155	54781.2185	24804.0615	44456.019	43303.249	50178.132	ko00640
MEDN0593	Malic acid	Organic acid and Its derivatives	Organic acid and Its derivatives	133.01	134.0215233	[M-H]-	C4H6O5	1b	636-61-3	92824	HMDB0031518	30796	-	C00497	161853.672	131957.2825	129950.972	170956.168	117064.528	139837.888	122397.72	177744.823	132735.42	161580.2575	146698.6045	197447.2475	161051.563	133334.1905	139720.8505	157601.853	110195.828	138469.5945	111192.063	161208.3725	159877.234	132455.15	142707.476	144367.9405	156737.632	161991.769	138625.785	ko00650,ko01100
MEDN1613	Cytochalasin H	Hormones and hormone related compounds	Hormones and hormone related compounds	474.26	493.2828234	[M-H2O-H]-	C30H39NO5	3	53760-19-3	6434468	-	-	-	-	16320.719	18248.7795	15791.317	15425.8295	30723.743	13361.5315	21928.615	17260.7415	12363.7405	18904.808	22614.318	16959.46	21063.2935	22598.069	24530.4025	18507.285	9957.6285	14009.11	13335.4075	25951.7615	24434.714	17142.047	14995.458	14563.2685	11112.162	18499.482	19760.4755	-
MEDN1171	Lythramine	Alcohol and amines	Polyamines	478.26	479.26715	[M-H]-	C29H37NO5	3	32420-56-7	442864	-	-	-	C10604	6227925.047	13513438.57	9284585.655	5815730.786	8734006.774	6662440.844	7758326.855	6627389.286	5233535.391	7095206.896	8267370.738	6072156.039	7674581.739	8780433.796	9411316.479	6232506.457	7946400.303	7131160.6	7832017.908	10387484.91	5454305.73	9422033.483	8581189.652	7413770.205	9898826.102	8794194.027	7557488.816	-
MEDN2396	LPA(16:1)	GP	LPA	407.22	408.227692	[M-H]-	C19H37O7P	3	-	52929751	-	-	-	C00681	1771271.112	4125983.123	2225327.686	1504883.01	1563682.274	1100022.89	2107518.283	1990281.745	1373375.684	1460244.289	2019881.665	1408401.332	2046436.246	2116758.476	2325485.944	1876843.421	1805876.238	1597793.622	1840874.522	2403308.597	1311782.385	2360952.558	1769760.993	1627669.784	2034548.075	2080330.514	1901386.038	ko00561,ko00564,ko01100,ko04080,ko04540,ko04810
MEDN1551	Imidazoleacetic acid	Heterocyclic compounds	Indole and Its derivatives	125.04	126.042928	[M-H]-	C5H6N2O2	1b	645-65-8	96215	HMDB0002024	16974	6445	C02835	451988.5075	335881.5845	522408.9325	424590.883	585009.699	527947.1515	551516.9885	602720.677	596339.0215	534061.0295	577623.611	287566.018	637286.3615	515637.243	490519.322	506168.0175	471347.455	623936.575	458683.0975	433619.588	635619.9655	706020.311	524543.1685	425382.7585	405137.736	477448.877	541965.39	ko00340,ko01100
MEDN1139	DL-2-hydroxystearic acid	FA	FFA	299.26	300.2664	[M-H]-	C18H36O3	1a	629-22-1	69417	-	-	-	-	29523.719	45087.791	25523.109	17805.042	63020.8155	28309.2685	29121.344	25497.341	22383.5915	24769.507	36004.342	18250.395	37294.0545	42872.9865	40852.369	41893.5785	43515.8445	27978.6395	23320.005	53679.565	42338.3925	57120.9215	35452.419	25820.384	39683.6555	48783.784	45555.547	-
MEDN1247	1-pyrroline-4-hydroxy-2-carboxylate	Heterocyclic compounds	Heterocyclic compounds	128.04	129.04258	[M-H]-	C5H7NO3	2	9054-77-7	440282	HMDB0002234	16352	6564	C04282	1482221.138	1432817.8	1166032.807	1346662.589	1789179.439	1092481.998	1750151.444	1826337.765	1329035.575	1535360.754	1400499.73	1496427.082	1648662.005	1597022.45	1139095.484	1696750.002	1357992.365	1460934.195	1025014.848	1677111.472	1696730.37	1051023.133	1918850.834	2200928.531	1497076.638	1704930.292	1418892.595	ko00470,ko01100
MEDN0684	Methyl beta-D-galactopyranoside	Carbohydrates and Its metabolites	Sugar derivatives	193.07	194.079	[M-H]-	C7H14O6	1b	1824-94-8	94214	-	-	-	C03619	189652.954	109774.699	165099.0465	178446.6105	151657.9815	185608.645	161110.8495	179828.323	139321.9255	126528.3525	175617.9255	183960.3285	160262.7405	198309.2455	208802.408	175012.114	118522.471	210458.213	218664.461	164248.2435	122030.271	194164.0845	189605.2055	220909.3705	160460.487	171071.8795	149771.982	ko02010
MEDN1763	DL-O-tyrosine	Amino acid and Its metabolites	Amino acid derivatives	180.07	181.073894	[M-H]-	C9H11NO3	1a	2370-61-8	91482	HMDB0006050	91038	-	C00082	165328.862	200904.369	131369.6865	173427.6625	161489.8545	147556.047	259156.0225	321370.2885	154497.029	107859.098	212939.9065	245436.5575	190340.576	228045.257	151270.2295	177897.4175	116886.6075	158374.25	153691.6045	140197.8035	187877.8555	151308.9305	199897.3325	203859.2635	177781.708	174147.996	195299.769	ko00130,ko00350,ko00360,ko00400,ko00730,ko00970,ko01100,ko01210,ko01230,ko01240,ko04916
MEDN2375	LPG(16:1)	GP	LPG	481.26	482.264472	[M-H]-	C22H43O9P	3	-	52927436	-	-	-	C18126	61708.3795	188657.3085	127090.417	77674.843	76414.215	59403.7085	109264.0065	95537.746	84119.68	89922.8715	103973.9285	66696.5615	101140.874	123367.676	110050.1235	87243.817	131596.645	63658.173	93621.0175	134742.9335	67034.0085	123622.405	111473.5825	86221.024	118087.85	73677.839	73054.6605	ko00564
MEDN2107	Lys-Gly	Amino acid and Its metabolites	Small Peptide	202.12	203.12754	[M-H]-	C8H17N3O3	1b	7563-03-3	7022320	HMDB0028951	-	-	C00107	815123.7815	854268.747	846938.424	973115.3465	770764.83	731077.2845	680361.074	743215.8535	780627.715	852826.4195	798543.159	842591.269	926366.58	836743.7745	739453.1475	668441.127	627624.3105	730840.2965	744091.1415	695135.584	728312.3045	674968.1995	741308.0285	857793.8795	801707.334	746632.9935	714098.972	ko02010
MEDN0046	L-Glutamine	Amino acid and Its metabolites	Amino acids	145.06	146.069	[M-H]-	C5H10N2O3	1a	56-85-9	5961	HMDB0000641	18050	5614	C00064	2605767.027	2426123.984	3076656.788	3700659.041	2052870.322	3129048.953	2503856.603	3158559.201	1883063.055	2672143.066	2898612.26	2942422.056	2597903.366	2211911.953	2014868.411	2206793.338	2453126.158	2601697.002	2558701.541	2006851.361	1492539.065	3139219.769	2247241.045	2241420.337	2515756.501	3096851.456	2264166.674	ko00220,ko00230,ko00240,ko00250,ko00470,ko00630,ko00750,ko00910,ko00970,ko01100,ko01230,ko01232,ko01240,ko02010
MEDN0657	D-Xylulose 5-phosphate	Carbohydrates and Its metabolites	Phosphate sugars	229.01	230.0191538	[M-H]-	C5H11O8P	3	4212-65-1	439190	HMDB0000868	16332	5829	C00231	60869.8315	96390.6425	102021.197	40857.9925	96698.261	108577.9565	83442.491	93586.892	58888.741	31797.409	40345.076	31627.069	59241.5405	85241.382	92489.3235	45968.043	34061.913	68375.2265	45133.1395	27437.863	72010.805	50220.4265	39529.6335	70708.7575	74892.293	64763.657	71509.3335	ko00030,ko00040,ko00053,ko01100,ko01200,ko01230
MEDN1935	Ribonic acid	Carbohydrates and Its metabolites	Sugars	165.04	166.13	[M-H]-	C5H10O6	1b	642-98-8	5460677	HMDB0000867	21077	3290	C01685	201462.377	294535.005	241410.1985	221911.968	444506.971	188218.2385	232030.824	283634.2	271033.5015	280246.2755	337091.7765	275141.04	255475.682	234567.9635	323331.511	230094.9475	226929.753	229781.279	275853.635	336701.472	304622.9955	175503.7145	238479.856	279229.6345	242042.389	308509.576	261007.2595	-
MEDN1639	Glu-Thr	Amino acid and Its metabolites	Small Peptide	229.08	248.100836	[M-H2O-H]-	C9H16N2O6	3	6875-80-5	6998031	HMDB0028829	73510	-	C00107	324008.226	241739.4095	183196.8475	380725.054	268829.7945	245518.9535	219009.0685	431781.4395	283684.077	201800.9245	241645.1245	230392.7655	314437.9065	229773.4475	249657.869	175024.372	183620.319	214034.9355	176197.663	231116.197	346592.651	179553.523	290574.8155	333708.8655	237151.1745	247699.252	267609.1695	ko02010
MEDN1906	3-Epideoxycholic acid	Bile acids	Bile acids	391.29	392.29266	[M-H]-	C24H40O4	1a	570-63-8	160530	HMDB0000438	88098	5427	C20865	1858605.339	2503935.402	2186774.922	3138406.975	6746416.233	2264161.105	3169862.781	2526497.037	3138581.563	2573268.463	3035624.136	2236838.306	1347426.23	5585811.544	3182016.862	3522399.735	1999149.309	3631299.386	2240998.708	2581023.561	2310989.54	3633966.735	3612927.861	1827704.233	3293577.7	3054550.773	2915617.299	-
MEDN1581*059	Taurohyocholic acid	Bile acids	Bile acids	514.28	515.291674	[M-H]-	C26H45NO7S	1a	117997-17-8	11954195	HMDB0011637	-	-	C15516	1186306.496	1077143.299	1143684.362	479916.653	1042591.825	376346.9575	653371.729	692293.6255	666229.246	650449.0345	948286.7555	1478256.161	1159711.038	1044871.683	741167.439	927344.227	485759.5115	671390.4095	1044854.995	600803.6005	545373.849	764423.5115	277716.619	836841.0315	681895.491	796604.4385	805086.8025	-
MEDN0748*021	Methylparaben	Benzene and substituted derivatives	Phenolic acids	151.04	152.0473	[M-H]-	C8H8O3	1a	99-76-3	7456	HMDB0032572	31835	-	D01400	16288.624	17041.73	24925.529	20548.945	24695.252	17243.2045	18507.804	19166.207	24304.0665	17149.549	20176.1455	14382.0855	20588.7745	17795.4945	31223.6055	47041.528	18497.5815	17358.5175	17747.0925	16458.914	19572.215	24007.5555	20575.8725	22937.5365	21097.496	28629.8255	26546.0625	-
MEDN2365	LPE(17:1/0:0)	GP	LPE	464.28	465.285541	[M-H]-	C22H44NO7P	2	-	42607464	-	-	-	C04438	1167540.469	2450772.598	1759669.332	1974560.956	1863735.529	908900.4385	2121184.204	1384365.364	1219474.67	1624328.89	2035028.999	1938268.072	2089041.798	2257429.379	1980389.303	1917697.506	1549327.224	1499588.829	2270159.224	1869869.285	1638970.66	1703768.147	1772494.92	1163007.485	1192508.35	1622604.446	1555155.571	ko00564
MEDN1814	Dihydrodaidzein	Benzene and substituted derivatives	Benzene and substituted derivatives	255.07	256.07356	[M-H]-	C15H12O4	1b	17238-05-0	176907	HMDB0005760	75842	-	-	25433.8075	5455.471	6866.912	8122.5445	9346.846	8682.501	6278.397	17066.26	9860.916	6348.3325	12729.8085	19997.692	9523.776	15565.559	7240.329	32237.692	18055.4725	14409.441	13203.0045	13725.548	17366.6345	20557.4505	11084.458	14278.923	19491.296	12073.4525	14382.241	-
MEDN1320	2-Hydroxy-2-Methyl Butyric acid	Organic acid and Its derivatives	Organic acid and Its derivatives	117.06	118.0629942	[M-H]-	C5H10O3	1a	3739-30-8	95433	HMDB0001987	68454	6416	C20827	30700.673	48125.636	18299.1365	29442.5095	56592.627	22246.009	46844.844	43192.3805	32372.515	35216.5655	24544.679	29861.375	34141.93	61034.3135	35734.0245	49722.6145	32748.156	40568.1125	24695.25	56620.815	44222.964	24111.3555	40291.662	38801.401	39242.0735	34536.631	35318.3715	ko00280,ko01100
MEDN1945	Morpholine ethanesulfonic acid	Organic acid and Its derivatives	Sulfonic acids	194.05	195.056529	[M-H]-	C6H13NO4S	1b	4432-31-9	78165	-	-	-	-	35063.3905	41521.163	54596.0315	44920.4505	33234.3455	37787.715	47644.865	26966.13	29373.5355	28331.8255	28958.6715	61586.772	32714.0725	30787.4255	28861.0445	49176.534	24518.575	40817.5675	22778.545	26761.937	40124.8375	28703.334	19905.458	42812.942	28856.417	41346.932	37803.318	-
MEDN2384	LPS(18:0)	GP	LPS	524.3	525.306671	[M-H]-	C24H48NO9P	3	119786-67-3	42607474	HMDB0240606	-	-	C05974	1323225.927	896526.922	1247629.012	1079409.713	749303.839	533644.368	450931.2135	1144903.162	924327.4845	913941.245	1024242.686	1021794.225	853094.6745	671255.565	1167015.65	664755.296	677915.4875	583700.2485	1091236.108	864647.3675	1341442.563	440813.261	1183166.861	1321380.133	843926.1935	1161415.015	828141.669	ko00564
MEDN2387	LPS(20:3)	GP	LPS	546.29	547.291021	[M-H]-	C26H46NO9P	3	-	52926290	-	-	-	C05974	30003.918	39443.1015	22588.809	25218.731	32266.7315	14628.078	43357.3975	32205.226	37383.4645	26954.989	46792.0285	31855.7725	41600.091	54160.589	39329.529	41501.6545	26439.1455	40871.92	22274.6855	38295.172	56166.786	23997.271	24353.835	37176.4815	34948.625	39058.3355	46568.1805	ko00564
MEDN0233*056	Maltose	Carbohydrates and Its metabolites	Sugars	341.11	342.116	[M-H]-	C12H22O11	1b	69-79-4	6255	HMDB0000163	47937	413	C00208	17135.6785	33992.0925	8374.711	13638.168	21567.7	20468.4315	19687.6045	13481.253	13793.6575	19949.4555	11833.4895	7229.4905	8141.6905	14492.4475	15575.464	19572.7705	12677.656	14806.711	13108.7675	29419.454	18253.649	17305.0135	11251.626	11932.9885	11874.667	15514.523	20213.7845	ko00500,ko01100,ko02010
MEDN0034*002	��-Alanine	Amino acid and Its metabolites	Amino acids	88.04	89.048	[M-H]-	C3H7NO2	1b	107-95-9	239	HMDB0000056	16958	5119	C00099	15189.0165	18170.4055	21420.8075	32038.488	22730.6215	26919.509	18612.982	29014.7095	21815.3545	28701.7405	25558.32	22250.393	29285.5455	23012.073	20471.175	23385.1335	34682.764	26264.943	19255.8705	21671.991	27613.587	15119.5845	23467.309	14596.332	21073.008	25831.5415	26654.375	ko00240,ko00410,ko00640,ko00770,ko01100,ko01240,ko04080
MEDN0147	5-Methylcytosine	Nucleotide and Its metabolites	Nucleotide and Its metabolites	124.05	125.059	[M-H]-	C5H7N3O	1a	554-01-8	65040	HMDB0002894	27551	3247	C02376	917900.7525	631295.694	992757.821	923852.6215	968061.8865	907233.7505	970305.4325	895024.4835	1116747.809	1091105.171	1059230.012	585366.924	945729.903	1016124.999	696204.6505	1160167.957	821524.627	1282653.114	798333.518	776832.7035	1164266.82	1062194.535	728560.5225	862656.749	925640.06	957553.618	945013.176	ko00240,ko01100
MEDN0280	Taurine	Organic acid and Its derivatives	Sulfonic acids	124.01	125.015	[M-H]-	C2H7NO3S	1a	107-35-7	1123	HMDB0000251	15891	31	C00245	1120524.258	1114427.609	1349402.764	1592224.586	1623927.381	1455926.987	1429235.271	1399527.239	1913198.577	2014365.525	1505416.82	978366.247	1627303.367	1448817.979	1159605.438	1920448.07	1211190.925	2174669.637	1260880.499	1137927.898	1654734.453	1623890.829	1487534.218	1175429.164	1524174.072	1507267.824	1598400.216	ko00120,ko00430,ko00920,ko01100,ko02010,ko04080
MEDN1011*035	Mannitol	Carbohydrates and Its metabolites	Sugar alcohols	181.07	182.079	[M-H]-	C6H14O6	1b	69-65-8	6251	HMDB0000765	16899	142	C00392	40900.601	119600.6765	59068.907	58934.976	151290.308	71682.3625	80111.0875	64539.5895	87260.677	54088.4075	92155.567	55709.4225	70195.742	53279.269	60187.273	78780.4985	80668.168	76186.4525	59039.0455	27282.026	105494.602	95310.6935	45510.0865	82400.027	70898.8915	61216.7095	70867.72	ko00051,ko01100,ko02010
MEDN1675	2-Deoxy-D-ribofuranose 5-phosphate	Nucleotide and Its metabolites	Nucleotide and Its metabolites	213.02	214.0242393	[M-H]-	C5H11O7P	3	102916-66-5	439288	-	-	-	C00673	18142.592	20695.159	24942.7005	24376.998	27948.7305	29068.053	22325.131	28186.7645	22521.861	13378.474	15799.819	25368.695	27454.0835	21324.2865	17311.313	25299.3055	24987.693	17435.6725	20598.6325	17649.8745	13425.473	21153.387	16193.2435	15223.48	20511.5185	15684.672	24518.075	ko00030,ko01100
MEDN1055	D-Calcium Pantothenate	CoEnzyme and vitamins	CoEnzyme and vitamins	437.21	438.22135	[M-H]-	C18H34N2O10	1b	137-08-6	443753	-	-	-	-	220795.751	193822.894	348523.5035	241123.26	113516.1205	147818.243	154523.946	76570.5325	166083.103	417943.5855	234624.0785	216054.9935	140306.0155	77076.777	129960.169	285735.5275	182725.7645	101401.271	139030.4635	173067.031	218587.576	144428.735	183785.608	119038.3125	134623.2165	166075.857	204655.0995	-
MEDN0323	Kynurenic Acid	Organic acid and Its derivatives	Organic acid and Its derivatives	188.04	189.043	[M-H]-	C10H7NO3	1b	492-27-3	3845	HMDB0000715	18344	5683	C01717	51714.901	118861.3475	74803.135	69479.0715	129034.1725	47734.711	68834.628	96061.7025	76851.5015	69913.696	72478.076	66376.155	81465.532	71796.8105	63653.0365	80644.712	75026.362	97495.7725	56459.7075	86924.3175	138285.726	48699.7675	78692.2315	89035.9095	88104.441	96054.919	70082.441	ko00380,ko01100
MEDN0068	S-(5-Adenosy)-L-Homocysteine	Amino acid and Its metabolites	Amino acid derivatives	383.11	384.122	[M-H]-	C14H20N6O5S	1b	979-92-0	439155	HMDB0000939	16680	296	C00021	20043.102	43659.689	26739.243	18778.3675	65270.124	30514.9795	46197.592	54220.11	13805.186	26685.7685	23475.5015	23652.6875	21099.4415	22902.3955	40289.9525	27917.824	37319.168	33109.583	27994.986	21594.09	24680.1945	36369.513	27922.492	43791.4915	39603.6795	31168.948	35072.2785	ko00270,ko01100,ko01230,ko01240
MEDN1985	Met-Val	Amino acid and Its metabolites	Small Peptide	247.11	248.12001	[M-H]-	C10H20N2O3S	1b	14486-13-6	7010520	-	-	-	C00107	24184.1295	25528.637	26368.882	29797.446	26880.44	23386.077	23219.9325	21557.0575	21724.827	21855.9875	22150.999	26073.7235	21121.497	19973.6185	19596.376	22022.9325	16502.6705	27614.715	19011.1475	23305.084	21448.658	16956.397	20691.0215	22253.8595	26378.127	22010.241	19600.9415	ko02010
MEDN1513	5-Hydroxy-2'-deoxyuridine	Nucleotide and Its metabolites	Nucleotide and Its metabolites	243.06	244.069538	[M-H]-	C9H12N2O6	1b	5168-36-5	96622	-	-	-	-	67108.599	58767.979	51835.0565	35063.413	75784.303	123228.448	56767.905	87374.212	65638.2695	46400.1155	42294.7775	48745.0115	63064.355	74464.4395	80986.2855	58876.8435	103400.6335	67550.243	51279.452	50262.0275	131665.864	96943.6035	62979.1735	54116.628	71770.7415	62532.603	71368.078	-
MEDN2393	LPA(0:0/18:2)	GP	LPA	433.24	434.243343	[M-H]-	C21H39O7P	3	-	20835023	HMDB0007856	-	-	C00681	1289919.281	1052888.739	919959.5565	1266033.362	1504742.859	982443.499	1555530.693	969854.763	874067.061	1174863.264	2229646.297	1613337.39	1536261.895	1751557.504	1661846.415	1476794.158	1492407.928	1056447.599	1383159.627	1699671.029	1485834.605	911958.96	1328765.452	1050533.962	1695082.328	1267980.672	1479810.394	ko00561,ko00564,ko01100,ko04080,ko04540,ko04810
MEDN2007	Trp-Gly	Amino acid and Its metabolites	Small Peptide	260.1	261.111342	[M-H]-	C13H15N3O3	1b	7360-09-0	97054	-	-	-	C00107	94051.0035	81535.4695	74685.6935	99657.8825	96014.5375	80989.4545	99994.1735	116974.015	75612.9255	79789.8785	88389.9135	114568.681	78817.2865	99236.7715	93445.7415	106980.8305	80022.494	90878.467	79735.2945	75963.2885	93001.5125	71829.012	99732.7325	105987.5995	103659.306	101202.4215	98020.5435	ko02010
MEDN0808*033	Myoinositol	Carbohydrates and Its metabolites	Sugar alcohols	179.06	180.16	[M-H]-	C6H12O6	1b	87-89-8	892	HMDB0000211	17268	5221	C00159	335021.668	213503.3635	266312.0965	251973.783	347237.673	158897.8105	273286.3955	168939.308	298245.7715	268692.5965	292806.2415	350970.2435	280474.508	245397.4485	306613.8315	308087.2635	237025.678	251880.3695	219336.437	311400.7035	316933.298	238096.5745	259980.088	322638.2675	264355.336	237664.3555	269263.3605	ko00051,ko00052,ko00520,ko01100,ko01250,ko02010,ko04142,ko04625
MEDN2394	LPA(20:4)	GP	LPA	457.24	458.243343	[M-H]-	C23H39O7P	3	-	42607498	-	-	-	C00681	1893550.629	969055.841	1064556.739	1479921.853	1826116.169	915098.256	1412360.328	1481143.18	1106936.99	1282333.804	1539041.521	1275597.526	1850677.283	1020401.669	1763133.395	1534321.073	1401957.143	1710055.218	1113226.169	1517725.872	1459573.579	1273202.534	1231256.17	1251895.482	1270963.138	1694746.371	1482235.307	ko00561,ko00564,ko01100,ko04080,ko04540,ko04810
MEDN1006	Uric acid	Organic acid and Its derivatives	Organic acid and Its derivatives	167.02	168.028	[M-H]-	C5H4N4O3	1a	69-93-2	1175	HMDB0000289	17775	88	C00366	93297.235	75262.1925	80437.341	96637.8505	63046.3415	127471.239	52740.2335	95609.277	64613.395	63276.49	87210.885	114473.1865	104417.5195	76691.524	65903.1255	67563.9935	72224.601	86001.12	95167.1975	85727.445	76898.9025	53016.375	95219.5855	95536.418	79959.8035	73117.794	101104.034	ko00230,ko01100
MEDN0376*205	9,10-DiHOME	FA	Oxidized lipids	313.24	314.2457	[M-H]-	C18H34O4	1b	-	9966640	HMDB0004704	-	-	C14828	121211.659	173173.35	141837.639	244552.244	570499.034	139818.1505	275405.183	146789.665	322994.3475	139578.427	230263.64	115320.257	152580.4285	329438.7935	350967.0725	345398.319	105371.828	181720.1795	123397.9855	185131.3815	264552.788	169761.142	180656.799	122380.609	252320.357	208304.317	221528.995	ko00591
MEDN2395	LPA(22:6)	GP	LPA	481.24	482.243343	[M-H]-	C25H39O7P	3	-	52929753	-	-	-	C00681	274404.3805	331270.457	317372.2975	207620.361	200218.303	225000.8755	166940.1805	304221.804	445516.7875	327634.3815	328937.8915	265844.5935	326074.4355	233379.265	351563.2965	177226.9495	213419.902	258808.35	285965.4545	456100.527	249789.0645	170347.8085	259063.6455	338470.356	293972.3585	233857.568	239002.739	ko00561,ko00564,ko01100,ko04080,ko04540,ko04810
MEDN0421	Cyclic Amp	Nucleotide and Its metabolites	Nucleotide and Its metabolites	328.05	329.053	[M-H]-	C10H12N5O6P	1b	60-92-4	6076	HMDB0000058	17489	5120	C00575	122202.478	133519.1465	217404.5005	95218.815	126774.371	683376.14	84512.102	115926.9175	90579.2315	113728.222	102305.3785	112782.4325	88180.6065	145114.754	126198.9315	107439.6815	154915.6575	96328.227	97651.4725	29772.104	90212.354	97815.793	65832.0725	114607.9245	119848.209	137017.629	135746.2075	ko00230,ko01100,ko04010,ko04020,ko04114,ko04261,ko04270,ko04340,ko04371,ko04540,ko04910,ko04912,ko04914,ko04916
MEDN0533	Xanthosine	Nucleotide and Its metabolites	Nucleotide and Its metabolites	283.07	284.0756841	[M-H]-	C10H12N4O6	1a	146-80-5	64959	HMDB0000299	18107	3408	C01762	34744.6795	68192.133	29239.2225	31051.298	19277.7855	36052.3245	35013.886	37724.123	44584.4605	34118.7005	31419.1155	31414.6115	52293.9075	31516.95	24045.9545	39591.443	45938.5445	43712.1355	55047.214	55695.8365	53609.535	29644.494	16500.5175	25166.3735	41772.184	35004.1715	32321.9445	ko00230,ko00232,ko01100,ko01232,ko02010
MEDN0398*204	AA	FA	Oxidized lipids	303.23	304.2402	[M-H]-	C20H32O2	1a	506-32-1	444899	HMDB0001043	15843	193	C00219	970305.237	1908096.984	2878344.695	1199236.76	2848318.433	1151214.477	1191498.731	1359128.044	1344407.208	1165195.676	1186316.246	1185619.471	1691501.469	1462096.412	1948580.091	1398617.988	1288699.95	1446194.642	1183445.826	1760895.882	1450706.906	1567969.877	1956228.393	1397570.009	1528927.275	1677733.336	1734036.87	ko00590,ko00591,ko01040,ko01100,ko04216,ko04217,ko04270,ko04912
MEDN1922	Asn-Glu	Amino acid and Its metabolites	Small Peptide	260.09	261.096087	[M-H]-	C9H15N3O6	1b	20917-58-2	7019991	HMDB0028730	73824	-	C00107	103268.1165	51276.7805	50924.6785	79448.3965	93420.265	54520.8935	52186.5825	79575.634	46010.168	34721.6165	62094.9415	55608.083	87053.5615	37333.3755	45148.133	39607.924	60908.373	49753.0495	78154.579	35549.4945	48585.7605	62863.1605	32703.8575	43759.8495	51710.4725	68938.059	66427.9275	ko02010
MEDN0399	FFA(20:0)	FA	FFA	311.3	312.3	[M-H]-	C20H40O2	1b	506-30-9	10467	HMDB0002212	28822	401	C06425	100224.2905	167025.187	132039.0045	82522.7635	141556.935	95014.492	84527.367	79435.4305	105841.91	75907.2125	105387.1305	96410.493	87498.9985	122301.1775	145472.0175	102596.2545	132107.719	89104.466	77377.552	149550.8905	83493.4325	153005.7705	145243.801	96987.7945	116366.333	116224.3135	108696.0025	ko01040
MEDN1597	Phosphatidylethanolamine lyso alkenyl 16:0	GP	LPE	436.28	437.290626	[M-H]-	C21H44NO6P	3	-	134748036	-	-	-	C04438	331089.828	372166.6755	248100.2795	300018.9205	244836.8305	172122.2315	293817.341	337747.3175	344496.0515	232640.2935	437896.562	222134.1325	259651.408	329071.4995	347586.3045	233225.6095	264894.484	283130.6545	163861.6295	234042.546	427654.5645	286679.956	387956.487	322343.672	343210.992	393890.0105	324681.4045	ko00564
MEDN1108	1,6-anhydro-��-D-glucose	Carbohydrates and Its metabolites	Sugars	161.05	162.0528	[M-H]-	C6H10O5	1b	498-07-7	2724705	HMDB0000640	30997	5613	-	42254.507	28451.9185	22768.879	15950.2575	26520.469	14844.652	22728.802	25879.0665	31999.4035	36180.059	31327.8685	23476.4945	21759.293	24831.9555	33500.785	27210.776	20884.38	25771.923	16310.0545	31397.976	31767.5225	24792.088	35020.221	23858.0705	33259.8655	33875.898	27832.9585	-
MEDN1206	3-Sulfocatechol	Benzene and substituted derivatives	Phenolics	188.99	189.99357	[M-H]-	C6H6O5S	2	35857-70-6	440983	-	-	-	C06336	1036324.111	79503.156	855949.364	771104.688	617771.8865	756857.6065	320795.5145	929678.493	1372042.516	664314.943	637083.8065	3349193.226	862960.5415	1081020.225	790309.4985	605425.469	1254785.223	1157996.867	1694962.593	560607.314	864966.8645	1623799.093	539431.412	2463131.64	1021171.484	1029489.576	1021929.93	-
MEDN0228*020	Arabinose	Carbohydrates and Its metabolites	Sugars	149.05	150.053	[M-H]-	C5H10O5	1b	147-81-9	66308	HMDB0029942	46983	-	C00259	61554.6495	42872.8755	28816.67	53167.7175	72490.855	56771.0505	61703.283	45449.141	55715.0565	25031.923	57293.2415	36407.446	77890.7385	34876.848	74190.834	51890.464	61961.948	61749.095	61752.972	57886.336	41376.863	36634.3925	46584.0375	67383.2225	70982.513	52426.5895	86258.238	ko00040,ko00053,ko00520,ko01100,ko01250,ko02010
MEDN0285*068	2-Methylsuccinic Acid	Organic acid and Its derivatives	Organic acid and Its derivatives	131.03	132.042	[M-H]-	C5H8O4	1b	498-21-5	10349	HMDB0001844	91315	6344	-	120844.995	376034.2865	74549.734	76100.699	302645.2075	69613.3815	69317.169	232318.77	63127.44	108725.715	90728.7825	96202.5845	50621.646	223280.1865	130536.6815	67777.294	106187.516	121972.482	53106.7155	337730.9225	278211.574	50957.264	179539.155	62982.0305	148414.8235	126359.8365	150467.887	-
MEDN1245	2-Benzylmalate	Organic acid and Its derivatives	Organic acid and Its derivatives	223.06	224.06845	[M-H]-	C11H12O5	3	16947-49-2	172232376	-	-	-	C20653	9545.117	18615.2575	19699.3015	11355.7205	24386.903	16991.304	11406.826	12017.9145	9761.6935	15619.187	24233.1595	21734.1905	11345.609	21893.683	14252.994	14809.76	15426.562	12840.6155	20251.7015	9684.1515	8118.0915	11408.2355	12700.3275	4795.257	16337.6545	14551.884	14122.018	ko00400,ko01100,ko01210
MEDN0047	L-Homocitrulline	Amino acid and Its metabolites	Amino acids	188.1	189.111	[M-H]-	C7H15N3O3	1a	1190-49-4	65072	HMDB0000679	17443	46	C02427	30255.631	24618.0285	29840.709	41832.5135	24985.8755	44378.49	31987.2415	25664.019	46476.955	33828.991	33460.3825	25841.061	31562.615	18978.049	33601.2475	46988.2	22785.574	33256.791	18775.4575	21046.6045	33745.9135	30909.7805	25423.086	45081.262	32574.324	26850.1015	35879.6945	-
MEDN1620	Glu-Val	Amino acid and Its metabolites	Small Peptide	245.11	246.121572	[M-H]-	C10H18N2O5	3	5879-06-1	6992567	HMDB0028832	68846	-	C00107	402041.41	437432.081	347393.074	449698.676	479222.632	402720.875	390129.934	542657.0505	346951.48	444134.937	428685.1885	472919.6455	501058.55	423447.9025	402123.673	392937.137	391647.4225	403552.6455	327702.9505	401983.3205	394386.4785	367047.672	537860.4405	515553.3685	421452.4355	402983.402	387235.6895	ko02010
MEDN0335	Methylmalonic Acid	Organic acid and Its derivatives	Organic acid and Its derivatives	117.02	118.027	[M-H]-	C4H6O4	1a	516-05-2	487	HMDB0000202	30860	3712	C02170	1061752.887	1877878.186	1310130.564	920597.3745	1705920.133	909078.9515	1079217.206	1376438.025	1057502.447	1313905.185	1526708.019	1098864.275	1180778.725	1240706.102	1362391.97	1495104.772	1118256.318	1275078.836	1295779.897	1629586.551	1472226.25	916549.5355	1006211.502	1153934.404	1394742.096	1254922.388	1336333.831	ko00240,ko00280,ko00640,ko01100
MEDN2135	��-Glu-Met	Amino acid and Its metabolites	Small Peptide	277.09	278.09419	[M-H]-	C10H18N2O5S	1b	17663-87-5	7009567	-	-	-	C00107	373803.4495	313162.1065	301076.588	416332.9025	343580.1075	333874.7665	317846.016	399864.654	324748.0225	272997.466	361341.5835	404430.278	338809.923	340182.5335	368782.9245	354394.6175	266682.1555	292995.1675	252317.36	343730.701	367627.681	281381.8285	334055.1745	396063.17	332047.4745	327386.343	351395.945	ko02010
MEDN0195	Pyridoxal 5'-Phosphate	Heterocyclic compounds	Pteridines and derivatives	246.02	247.025	[M-H]-	C8H10NO6P	1b	54-47-7	1051	HMDB0001491	18405	6275	C00018	32406.319	28480.917	57263.7515	48659.589	31698.7645	43900.255	31002.1105	48363.6695	86292.4395	28755.315	29782.5835	48735.8535	36262.15	44922.2775	40532.2895	40770.9385	21616.579	54721.0965	40801.593	30478.9575	22846.6565	20390.0625	17322.322	73992.753	39364.1395	29272.5585	31075.715	ko00730,ko00750,ko01100,ko01240
MEDN0062	N-Propionylglycine	Amino acid and Its metabolites	Amino acid derivatives	130.05	131.058	[M-H]-	C5H9NO3	1b	21709-90-0	98681	HMDB0000783	89836	5749	-	2911938.1	2775427.146	2392442.492	2986588.934	2695289.895	2644596.777	2698472.708	3200961.151	2560982.259	2621242.038	2799506.849	3097547.107	2697326.761	2700441.877	2798104.598	2542941.104	2530275.865	2795475.894	2766259.439	2670835.449	2740959.288	2636429.304	3026822.307	3350300.304	2848558.163	2615851.467	2804941.818	-
MEDN0025	3-Hydroxy-3-Methylpentane-1,5-Dioic Acid	Amino acid and Its metabolites	Amino acid derivatives	161.05	162.053	[M-H]-	C6H10O5	1b	503-49-1	1662	HMDB0000355	16831	5344	C03761	49148.8005	79659.3375	20931.131	38789.819	59830.211	38950.3485	42920.4845	83667.8225	34121.505	47789.223	61070.3525	48037.4315	39986.1855	47687.2325	47033.796	49476.7325	48651.275	60811.8425	39032.836	70249.8715	55018.115	29268.8775	50492.897	42098.785	38884.338	56463.1245	51790.4235	-
MEDN0301	Caffeic Acid	Organic acid and Its derivatives	Organic acid and Its derivatives	179.03	180.042	[M-H]-	C9H8O4	1b	331-39-5	689043	HMDB0001964	16433	-	C01481	109486.5435	122181.544	120979.142	118398.0365	135074.056	64157.678	119147.123	75972.009	85615.6335	91544.124	79938.622	157793.123	127340.1	127975.903	62627.9185	118800.5	36333.3395	100121.2465	57166.095	107746.4585	88520.658	80575.331	82201.593	182849.8465	100408.389	114590.1245	105592.388	-
MEDN1960	cyclo(gly-glu)	Amino acid and Its metabolites	Small Peptide	185.06	186.06461	[M-H]-	C7H10N2O4	1b	16364-35-5	7408483	-	-	-	C00107	181759.267	203611.0105	120131.371	198851.426	184171.9245	145987.711	242550.621	233510.2195	187063.9295	209757.517	194258.79	228136.9805	254104.6705	179902.252	202044.746	204170.3245	157138.1625	184286.6565	195762.99	206068.762	276725.506	175403.9345	222874.261	251491.8	214114.129	221042.431	189998.921	ko02010
MEDN0528	(3-Methoxy-4-hydroxyphenyl)ethylene glycol sulfate	Organic acid and Its derivatives	Organic acid and Its derivatives	263.02	264.0303734	[M-H]-	C9H12O7S	3	3415-67-6	4183	HMDB0000559	137054	5543	-	116408.414	196981.679	103257.135	168134.2855	172238.6195	184457.1795	132630.7835	147896.126	139676.3805	116260.6685	196288.0885	194701.8855	175347.1505	191085.519	161616.2505	161613.213	148427.047	168523.5265	124053.6355	129375.8385	135489.9025	157826.7255	130327.0285	164600.7365	149938.281	160959.4775	156102.562	-
MEDN1162	p-Tolyl Sulfate	Organic acid and Its derivatives	Sulfonic acids	187.01	188.0143294	[M-H]-	C7H8O4S	2	3233-58-7	4615423	-	-	-	-	1864511.537	2408389.702	3559546.135	5178859.939	1879379.099	2759756.578	2917325.067	2427679.452	4094473.08	2618715.228	3128161.203	20792166.8	3512446.989	3237497.146	1885686.947	1755392.766	3401796.644	5986967.471	6195046.482	4496711.542	4444353.085	6333438.372	2102862.177	5406159.573	4222517.577	4459216.496	4404999.845	-
MEDN0579	N-lactoyl-phenylalanine	Amino acid and Its metabolites	Amino acid derivatives	236.09	237.100108	[M-H]-	C12H15NO4	1a	-	11075454	HMDB0062175	-	-	-	919672.06	1654011.777	1015617.954	819712.671	1688127.024	623368.7025	1042786.109	1194729.11	922066.71	806958.687	1003411.725	842966.2935	1027581.004	777274.1725	682556.696	1307490.753	793292.93	948284.385	736535.065	927937.0585	1532257.579	498021.4325	670836.0025	1106795.063	924302.7875	934860.732	1021651.3	-
MEDN1532	Galacturonic acid	Carbohydrates and Its metabolites	Sugar acids	193.04	194.042655	[M-H]-	C6H10O7	1b	685-73-4	439215	HMDB0002545	47962	6713	C00333	404690.775	342600.446	394873.565	501356.9125	402635.2015	429298.2635	390076.6415	396813	400833.39	404439.3465	464725.654	494111.2075	387439.789	500195.6345	423561.8755	472279.5605	373863.107	561030.022	445800.195	412550.164	282879.9535	440450.584	439949.4615	447431.09	489928.644	421287.851	417501.826	ko00040,ko00053,ko00520,ko01100,ko01240,ko01250,ko02010
MEDN2218	Ammelide	Heterocyclic compounds	Heterocyclic compounds	127.03	128.09	[M-H]-	C3H4N4O2	1b	645-93-2	12584	-	-	-	C08734	25081.5535	18064.8995	19349.4725	14965.1635	14660.4465	18108.516	17311.424	16344.88	27662.1855	16191.4325	26066.4385	31082.4795	30446.5925	32986.5895	17910.1085	20444.335	15949.628	23396.5485	16093.225	26270.7575	15808.199	15765.992	21428.776	14881.641	27678.02	20140.973	22460.1475	-
MEDN2325	5-Acetylamino-6-formylamino-3-methyluracil	Benzene and substituted derivatives	Benzene and substituted derivatives	225.06	226.070206	[M-H]-	C8H10N4O4	3	85438-96-6	108214	-	-	-	C16365	142601.5475	144797.4345	160428.8935	151950.765	146085.5175	141339.8955	127155.8695	132700.717	147128.234	138238.6915	145930.862	159035.148	155352.3285	136066.644	145522.714	148030.9765	121176.819	149160.4475	131151.6545	160282.776	138373.804	117901.0275	160480.4605	151823.7405	134120.4975	151983.414	164677.3745	ko00232,ko01100
MEDN1912	His-Ala	Amino acid and Its metabolites	Small Peptide	225.1	226.1	[M-H]-	C9H14N4O3	1b	16874-75-2	101180	HMDB0028878	-	-	C00107	34823.478	22040.7755	28529.691	85609.0705	32347.5175	69092.6475	33223.2585	69639.272	42719.255	41144.639	32922.3445	27089.46	38369.99	61980.9965	32671.9515	34609.953	29045.953	73851.7135	23135.5775	38867.3955	38575.241	28271.0085	29354.6995	64401.9755	37328.014	59020.134	39345.6745	ko02010
MEDN1426	9(S),12(S),13(S)-TriHOME	FA	Oxidized lipids	329.23	330.240624	[M-H]-	C18H34O5	1a	97134-11-7	9858729	HMDB0004708	34506	-	C14833	10098.088	8344.353	9845.385	17832.11	34613.375	8926.1615	23916.7085	14615.6955	12196.63	13466.9115	12518.3195	11288.802	18624.5325	16860.606	28767.841	18263.7255	12348.087	19693.286	10726.7855	18448.8235	20436.945	13116.12	24192.953	9003.3235	17524.08	14343.9825	16772.0415	ko00591
MEDN2385	LPS(20:0)	GP	LPS	552.33	553.337971	[M-H]-	C26H52NO9P	3	-	52926280	-	-	-	C05974	2640653.149	1659740.395	1753675.005	1219645.594	2281155.376	2078347.288	1199674.002	1014795.525	1989856.943	1424239.639	2374459.264	993174.3075	1364520.815	2338093.897	3331305.551	2409312.046	1882690.831	1729781.651	838932.0655	1021171.586	2462945.821	1615053.12	1732811.723	1984719.258	2167212.197	1323902.806	2393060.146	ko00564
MEDN0338*072	DL-3-Phenyllactic acid	Organic acid and Its derivatives	Organic acid and Its derivatives	165.06	166.063	[M-H]-	C9H10O3	1a	828-01-3	3848	HMDB0000779	25998	5745	C01479	7608.0095	38951.286	15578.181	16224.946	37985.328	13865.906	11710.692	20598.7145	18179.5725	16312.7035	21484.5635	12698.81	17381.6185	18161.201	15395.1255	11975.286	18949.857	13292.5465	12618.4665	13874.8045	13265.2665	11250.691	9625.828	7880.076	14951.522	19530.075	19035.935	-
MEDN1306	Ureidosuccinic acid	Amino acid and Its metabolites	Amino acid derivatives	175.04	176.13	[M-H]-	C5H8N2O5	1b	13184-27-5	93072	HMDB0000828	15859	5791	C00438	31972.005	52924.8165	20999.733	16317.719	135024.503	12968.2725	41541.7965	41641.916	23123.9895	69525.8735	23873.042	18614.32	19993.8225	24260.9055	25355.8255	27446.6045	34672.463	55278.2165	39235.365	57199.0705	117308.8195	20146.524	20775.7945	26987.745	39635.497	41213.07	38753.162	ko00240,ko00250,ko01100,ko01240
MEDN0478	Aminomalonic Acid	Organic acid and Its derivatives	Organic acid and Its derivatives	118.01	119.022	[M-H]-	C3H5NO4	1b	1068-84-4	100714	HMDB0001147	17475	-	C00872	37320.597	70427.4195	50217.028	38162.6115	46667.6615	28003.227	37378.9455	40343.6085	41877.0085	47526.692	60959.9765	52956.717	46176.157	66010.8945	49291.2455	64189.8275	35830.9055	49766.708	54058.773	63603.3195	55058.6195	39324.86	41885.293	43013.782	54659.9085	46196.6445	60527.05	-
MEDN2351	2-Phospho-D-glyceric acid	Organic acid and Its derivatives	Phosphoric acids	184.99	185.9929391	[M-H]-	C3H7O7P	1b	3443-57-0	439278	HMDB0003391	17835	6915	C00631	140336.659	221467.6405	185131.734	232877.582	236798.7055	201716.622	213520.0435	234144.229	178491.9625	238502.9465	202532.296	216045.4125	200858.4625	219941.005	215193.8075	233580.08	148341.461	222829.22	176554.9345	232557.803	220457.8095	184108.9495	243082.2265	217341.504	175945.5605	257372.519	163699.084	ko00010,ko00030,ko00260,ko00561,ko00630,ko01100,ko01200,ko01230
MEDN2399	LPA(18:3)	GP	LPA	431.22	432.227692	[M-H]-	C21H37O7P	3	-	52929757	-	-	-	C00681	156088.885	179724.226	140731.4605	107126.8345	223236.353	116688.872	192592.1285	109182.2035	126920.946	130622.559	178006.5545	110633.913	136335.9945	166760.5765	175533.9745	164719.192	125210.649	135078.827	152581.8185	257618.413	153328.1965	128642.4405	127288.3055	154363.5815	202050.4815	190786.0395	152093.5195	ko00561,ko00564,ko01100,ko04080,ko04540,ko04810
MEDN2123	Lys-Thr	Amino acid and Its metabolites	Small Peptide	246.15	247.15376	[M-H]-	C10H21N3O4	1b	97791-84-9	7010718	HMDB0028961	-	-	C00107	121334.595	46990.521	33501.9405	93954.0605	81089.516	21086.941	54243.423	71163.0725	55555.696	64136.4745	85295.604	153339.513	84595.0415	103460.812	87116.4915	35492.157	50374.282	60865.936	99629.294	37311.5785	38801.448	64596.313	46328.0565	62730.64	66898.456	75571.7255	63658.6455	ko02010
MEDN1283*216	LPE(0:0/18:3)	GP	LPE	474.26	475.269891	[M-H]-	C23H42NO7P	2	-	53480928	-	-	-	C04438	33385708.25	36484545.83	18856267.38	24978416.25	38196215.52	16899190.61	45457289.14	19073011.48	24062723.3	20903909.65	50369761.49	31718583.69	38583710.19	41057525.99	49878438.48	37180112.04	30449992.2	28597968.2	30202805.01	37156717.24	51565637.53	21924798.79	22861435.3	36151904.97	21846583.51	32473088.95	28780434.72	ko00564
MEDN1640	Glu-Tyr	Amino acid and Its metabolites	Small Peptide	309.11	310.116486	[M-H]-	C14H18N2O6	2	3422-39-7	515717	HMDB0028831	73513	-	C00107	162226.047	232332.4295	185348.455	241669.2315	192571.819	192682.4965	161643.578	189808.19	141170.693	173157.079	195712.682	191353.7975	181239.841	156211.1795	188165.281	208198.5285	157290.1415	161943.6145	122995.649	172727.457	168545.1295	135758.2985	167032.667	162067.13	177634.275	177826.03	157929.0895	ko02010
MEDN1910	Cys-Pro	Amino acid and Its metabolites	Small Peptide	217.07	218.072513	[M-H]-	C8H14N2O3S	1b	-	3037777	-	-	-	C00107	4308208.428	3480707.32	3214690.195	5093962.091	3535768.082	3444990.534	3652150.26	4902497.373	3856099.404	4533054.158	3168112.438	4701937.428	4501874.586	3883039.225	3073771.567	3028613.035	2144311.427	4049261.52	3554784.104	3646489.098	2956495.772	2738620.732	3939710.572	4126080.951	4028691.137	3131194.349	3661095.806	ko02010
MEDN2099	(2s)-2-Amino-4-sulfinobutanoic acid	Amino acid and Its metabolites	Amino acid derivatives	166.02	167.025229	[M-H]-	C4H9NO4S	1b	2686-70-6	75896	-	-	-	-	23786.32	28658.048	23734.709	19584.148	24520.992	26879.768	22266.022	30582.766	24928.624	33783.524	23628.713	30184.478	31844.571	31087.415	23258.384	22754.611	31602.284	30389.973	24051.018	29503.242	24500.26	24054.668	24896.431	24785.252	23996.779	24229.357	23009.673	-
MEDN0372*210	LPA(0:0/16:0)	GP	LPA	409.24	410.243342	[M-H]-	C19H39O7P	1a	-	53478599	HMDB0007849	-	-	C00416	2088782.081	2058186.637	3372148.633	2190077.269	2004058.673	1983646.224	1501845.638	2068136.481	2276025.596	1980027.45	1720103.526	2113151.584	2617677.321	3078132.755	2070395.115	1922573.739	1928578.365	1613745.719	1989025.489	1936831.913	2466354.41	1874249.654	2594061.286	2347573.281	2272901.597	2316178.489	2482291.087	ko00561,ko00564,ko01100,ko04070,ko04912
MEDN0750	(��)12-HEPE	FA	Oxidized lipids	317.21	318.2194948	[M-H]-	C20H30O3	1b	81187-21-5	10041593	HMDB0010202	72645	-	-	108210.5405	169963.175	115638.4645	88204.9095	185922.8695	80066.3515	133982.1525	156271.673	79655.9345	103759.497	150742.4615	98293.8345	116109.086	90779.949	154398.6755	137351.3375	121491.9345	135187.967	116302.6835	153691.285	174477.8175	66432.7495	146407.1485	157905.107	145037.83	161308.0535	136207.5955	-
MEDN2002*200	N-Acetyl-L-Glutamic Acid	Amino acid and Its metabolites	Amino acid derivatives	188.06	189.06372	[M-H]-	C7H11NO5	1b	1188-37-0	70914	HMDB0001138	17533	-	C00624	47611.8145	31396.6165	38429.407	32259.534	23685.0435	27238.065	28100.207	28821.019	29538.093	31433.967	33830.963	25591.004	39773.3705	40938.309	20755.219	26496.803	30400.267	24483.1995	35661.1105	36521.7055	36351.6865	24548.187	17972.229	33353.336	25136.922	33133.0465	27553.933	ko00220,ko00470,ko01100,ko01210,ko01230
MEDN0835	D-Glucuronolactone	Aldehyde,Ketones,Esters	Esters	175.02	176.032088	[M-H]-	C6H8O6	1b	32449-92-6	2724333	HMDB0006355	18268	-	C02670	79958.43	24993.1585	45812.279	129412.6335	44384.2145	38045.502	32365.6845	52040.104	71213.588	57210.6895	81151.295	110292.81	89366.4095	64430.957	68747.729	44055.7455	41027.095	52023.971	62467.0375	60790.65	53664.7065	58503.8975	54115.225	67758.891	39204.204	49892.521	57309.193	ko00053,ko01100
MEDN2090	3-Amino-3-oxopropanoic acid	Amino acid and Its metabolites	Amino acid derivatives	102.02	103.02749	[M-H]-	C3H5NO3	1b	2345-56-4	75367	-	-	-	C04131	14524.8865	9168.736	18187.256	17884.518	6573.62	13356.32	10003.641	10277.308	8914.3715	8245.9605	14351.8565	15067.338	8816.964	7856.8835	8815.5695	12031.848	12634.056	10535.5845	10770.8425	9245.66	13537	10618.44	11813.3705	12294.761	11711.012	12474.85	8921.395	-
MEDN1246	3-(pyrazol-1-yl)-L-alanine	Amino acid and Its metabolites	Amino acid derivatives	154.06	155.06946	[M-H]-	C6H9N3O2	3	2734-48-7	151491	-	-	-	C01162	6473764.872	5988194.248	6099899.962	8555222.125	5970657.212	6368079.523	5258113.668	6483693.058	5532282.333	6114456.953	6488435.174	6878609.257	7826874.993	5987794.416	5439955.857	5973494.793	5734784.036	6101160.408	4180908.81	5182989.725	5194165.566	5360700.986	5916682.423	6281164.533	5360049.905	7183613.792	5719494.147	-
MEDN1656	Hydroxypiperazic acid	Heterocyclic compounds	Heterocyclic compounds	145.06	146.1055277	[M-H]-	C5H10N2O3	2	-	129859924	-	-	-	C00739	4704129.117	3012709.34	5410869.002	5587480.837	3558195.304	6494719.413	5200617.809	4605021.647	3983732.813	4111248.361	6137448.867	4634343.464	4128345.138	4625210.952	4714156.932	4743154.359	3911579.344	4031570.224	4329701.569	4110840.912	3317957.895	4836897.928	5209676.499	5056459.476	4893070.288	4519762.554	4415478.077	ko00310,ko00470,ko01100
MEDN1913	Val-Lys	Amino acid and Its metabolites	Small Peptide	244.17	245.173942	[M-H]-	C11H23N3O3	1b	22677-62-9	168058	HMDB0029132	-	-	C00107	248283.5955	337183.8685	384262.819	424932.1615	341170.029	304850.755	321632.536	283154.757	224336.8195	223011.0905	421587.133	416972.914	284562.2535	242383.3555	216865.3205	240634.0305	200342.969	377848.917	181602.402	232783.143	281679.3945	222491.481	222891.718	313842.4925	301704.609	290382.678	262644.2695	ko02010
MEDN0052	N6-Acetyl-L-Lysine	Amino acid and Its metabolites	Amino acid derivatives	187.11	188.116	[M-H]-	C8H16N2O3	1b	692-04-6	92832	HMDB0000206	17752	5216	C02727	185295.4045	122938.344	155498.609	248593.864	164504.433	232544.148	156957.2655	153531.168	191479.6315	158497.756	179932.75	162057.866	211386.9135	190910.687	147991.5885	219408.8685	168226.366	168690.3985	140739.884	159176.795	128462.5485	152412.3805	156566.538	170926.227	215281.561	178127.2355	173439.033	ko00310,ko01100
MEDN1692	Phosphatidylethanolamine lyso alkenyl 18:3	GP	LPE	460.28	461.290626	[M-H]-	C23H44NO6P	3	-	-	-	-	-	C04438	4308934.462	4946059.554	3380542.001	3813990.481	4683453.471	3279956.539	3395384.36	2387946.803	2687786.486	3200101.146	3246894.655	2192348.008	1992364.855	5753828.117	2999719.362	2597787.351	3243404.435	2430778.032	2613011.994	4170866.343	3406147.264	2908815.973	3015765.034	1922537.929	2989045.488	4155227.017	3882437.162	ko00564
MEDN1018*022	Ribitol	Carbohydrates and Its metabolites	Sugar alcohols	151.06	152.069	[M-H]-	C5H12O5	1b	488-81-3	6912	HMDB0000508	15963	316	C00474	64763.689	64020.255	62688.31	58920.7465	108525.127	69953.729	45702.7165	74769.813	37130.6275	64140.2355	60760.8595	78128.855	55362.1965	54668.271	47697.446	65284.578	55884.529	43016.1245	42494.183	73271.06	78471.786	46387.785	90039.719	65118.8685	83342.19	80661.673	80948.93	ko00040,ko00740,ko01100
MEDN1976	Val-Val	Amino acid and Its metabolites	Small Peptide	215.14	216.15	[M-H]-	C10H20N2O3	1b	3918-94-3	107475	HMDB0029140	-	-	C00107	68024.831	89775.1435	103725.429	76133.245	60946.437	74191.943	51235.5515	50298.465	74332.599	78968.2505	85132.538	69958.0475	62048.5455	50315.5185	90638.9665	47745.1605	62887.2075	80281.325	67741.3875	90404.798	94954.734	57356.838	54977.946	62523.665	61184.9635	79077.7435	74501.923	ko02010
MEDN0615*014	Carbamoyl phosphate	Organic acid and Its derivatives	Phosphoric acids	139.98	140.9827088	[M-H]-	CH4NO5P	3	590-55-6	278	HMDB0001096	17672	6002	C00169	2423992.282	2052867.339	1213362.432	2754798.731	3371757.811	1457975.433	1813407.995	1951530.084	2454516.345	1738396.411	1912987.856	2182334.092	2311006.113	1525928.262	2377571.74	1541353.578	2492932.492	1342490.468	1460413.425	1920203.753	2213908.149	1262237.715	1632004.694	2853953.72	1863204.339	1811852.687	2432071.571	ko00220,ko00230,ko00240,ko00250,ko00910,ko01100,ko01200,ko01230,ko01240
MEDN0539*062	3-Sialyllactose	Carbohydrates and Its metabolites	Sugars	632.2	633.2116281	[M-H]-	C23H39NO19	3	35890-38-1	123914	HMDB0000825	-	5788	-	662470.744	503097.4675	487335.04	616930.0025	489607.27	437249.9175	730757.4715	503884.641	693950.8755	368962.0965	469703.177	560744.3205	530202.286	522009.4385	603461.5535	496800.868	482984.888	635959.3215	499827.2705	459040.461	533529.451	396706.7555	468442.9535	923415.9265	667494.549	751663.723	583598.047	-
MEDN0822	Cysteine-glutathione disulfide	Amino acid and Its metabolites	Small Peptide	425.08	426.0879051	[M-H]-	C13H22N4O8S2	1b	13081-14-6	53477713	HMDB0000656	143243	5628	C00098	312125.2045	187707.863	361887.7675	254100.825	509800.9545	611048.0835	178580.0675	242206.272	163225.62	204773.1725	133770.937	187553.827	161340.8635	219270.147	117748.729	248388.0005	144225.231	119861.1615	116254.887	38586.002	109006.8475	100218.1575	80110.408	155697.9775	163168.399	188959.9025	215315.3715	ko02010
MEDN1951	Sulfoacetic acid	Organic acid and Its derivatives	Organic acid and Its derivatives	138.97	139.977945	[M-H]-	C2H4O5S	1a	123-43-3	31257	-	-	-	C14179	111126.5005	202806.168	228635.7995	155540.325	115832.948	275107.6045	156619.506	135868.3035	134825.9165	165160.8335	142577.594	127460.513	183909.2285	140408.1265	255440.7145	162341.49	211397.076	140549.6825	152329.745	160530.989	148250.104	212829.271	159504.374	149317.6275	202564.147	178572.45	168330.414	ko00430
MEDN1554	2-Hydroxyethanesulfonate	Organic acid and Its derivatives	Sulfonic acids	124.99	125.99868	[M-H]-	C2H6O4S	1a	1562-00-1	7866	HMDB0003903	1157	6987	C05123	4030773.53	6588264.529	4317458.358	4329948.854	4566356.687	3649992.555	4514239.265	4613739.042	4777738.317	5039399.839	4045615.79	3238007.217	4515211.738	4105340.583	4725045.084	4014934.007	3494087.054	3633551.885	3521264.076	3422640.573	4570267.411	3637036.875	4450554.548	4173968.676	4533517.268	4377447.116	4270290.122	ko00430,ko01100
MEDN1643	LPA(18:1/0:0)	GP	LPA	435.25	436.2589903	[M-H]-	C21H41O7P	2	-	5497152	HMDB0007855	-	-	C00681	1605298.175	1870788.184	1657409.99	1256918.145	1626344.821	1123156.479	1579818.535	1789634.864	1124172.641	1017468.936	2192330.834	1224938.008	1162098.29	1880944.434	1983200.586	1270644.05	1422575.574	1650024.828	1285620.457	1539793.121	1733078.407	843654.293	1868215.993	1433098.194	1161963.768	1302104.289	1761915.959	ko00561,ko00564,ko01100,ko04080,ko04540,ko04810
MEDN1942	Val-Thr	Amino acid and Its metabolites	Small Peptide	217.12	218.126658	[M-H]-	C9H18N2O4	1b	72636-02-3	9815826	-	-	-	C00107	17128289.85	10460529.22	11825489.46	15626818.23	11574985.97	9558949.543	11479249.96	14660080.26	11949118.06	13005363.91	11872932.14	14832321.01	13209778.42	15852156.34	9567489.991	9878097.106	8794011.635	13121652.94	11787028.98	11195093.36	9406722.801	8442549.044	12390983.62	15350259.68	12735303.99	12256613.26	12108625.79	ko02010
MEDN0237	Glucoronic Acid	Carbohydrates and Its metabolites	Sugar acids	193.04	194.043	[M-H]-	C6H10O7	1b	6556-12-3	65041	HMDB0000127	42717	161	C00191	395607.7825	304883.0135	407133.96	429968.3265	380362.772	369941.0385	407163.3645	372360.1595	371437.1285	406676.602	416344.3075	415300.5425	317958.449	440446.9185	465656.973	469270.4935	294569.927	438415.9525	395598.9875	329843.289	294850.2435	392681.153	360385.5895	454059.301	410515.6435	389998.2135	469708.438	ko00040,ko00053,ko00520,ko00562,ko01100,ko01240,ko01250
MEDN0327	L-Dihydroorotic Acid	Organic acid and Its derivatives	Organic acid and Its derivatives	157.03	158.033	[M-H]-	C5H6N2O4	1b	5988-19-2	439216	HMDB0003349	17025	6899	C00337	161919.99	202108.777	177082.73	204716.139	183944.5615	185092.692	203160.612	179100.248	192375.7215	150101.8585	189775.4725	185310.807	182155.1735	160966.9585	191458.7435	181276.4025	187303.247	153615.369	193053.6475	192513.485	186260.23	173145.991	190788.186	193094.5335	191466.898	175484.5065	178318.0885	ko00240,ko01100,ko01240
MEDN2131	Asp-Glu	Amino acid and Its metabolites	Small Peptide	261.07	262.08065	[M-H]-	C9H14N2O7	1b	6157-06-8	151403	-	-	-	C00107	58616.7175	48585.2845	31923.345	50789.3375	72031.0935	44132.0545	26926.364	32721.935	28318.37	39142.9605	62441.355	39734.386	37161.552	18209.8435	47957.306	24253.8395	43139.443	25240.671	43489.1705	32147.124	31092.0615	22707.304	32192.176	32992.8895	52544.4845	48055.9145	39991.432	ko02010
MEDN0439	N-Acetylthreonine	Amino acid and Its metabolites	Amino acid derivatives	160.06	161.069	[M-H]-	C6H11NO4	1b	17093-74-2	152204	HMDB0062557	45826	-	-	25787.205	26959.9865	23826.849	24656.105	26809.7665	21593.415	28052.412	29485.9925	24288.8375	25938.626	23403.456	23805.556	19284.086	22945.2755	19349.5445	24176.724	27403.365	22945.053	26351.1055	15604.473	22317.398	27293.996	15758.2785	28931.381	28757.5715	18956.931	25235.2165	-
MEDN0227*049	D-Glucose 6-Phosphate	Carbohydrates and Its metabolites	Phosphate sugars	259.02	260.03	[M-H]-	C6H13O9P	1b	56-73-5	439958	HMDB0001401	4170	145	C00092	938099.0065	1475042.269	1272085.393	1212365.427	1591658.32	1759553.162	927485.6	1281314.469	1075791.289	1014082.852	1403453.951	1073654.739	833363.447	1221567.286	1289074.965	1309268.66	1203825.87	870384.0245	1279344.491	1521964.432	1526384.477	944780.872	1022740.549	1129172.419	1081994.926	1188346.529	1137930.049	ko00500,ko00524,ko00562,ko01100
MEDN1925	Ala-Glu	Amino acid and Its metabolites	Small Peptide	217.08	218.090273	[M-H]-	C8H14N2O5	1b	13187-90-1	128841	HMDB0028686	61565	-	C20958	74836.36	53978.5465	67808.7515	118542.244	100831.127	97988.807	92851.627	102486.8495	51321.668	102770.377	100041.836	98931.6565	87909.4545	108969.588	97385.096	56339.2885	101168.364	104292.2765	102083.798	64387.7725	86919.4325	47638.492	87729.15	79826.9335	106722.008	112497.327	72475.2215	-
MEDN0239	Gluconic acid	Carbohydrates and Its metabolites	Sugar acids	195.05	196.058	[M-H]-	C6H12O7	1a	526-95-4	10690	HMDB0000625	33198	345	C00257	87514.449	249833.446	104005.2605	93102.6475	176951.46	65499.4055	115456.027	125743.452	89734.839	93358.715	144113.404	73997.6975	95908.2795	135382.6295	163731.927	120023.503	71889.426	73638.199	81228.0705	120024.621	106610.43	81654.59	108666.6945	100732.042	86179.277	114804.328	78225.3275	ko00030,ko01100,ko01200
MEDN1542*063	Glycogen	Carbohydrates and Its metabolites	Sugars	665.21	666.221865	[M-H]-	C24H42O21	1b	9005-79-2	439177	HMDB0000757	28087	160	C00182	7088.4905	15845.613	16973.657	18634.897	23652.237	14907.579	13719.0625	9249.355	11690.4375	20072.906	9018.1525	12793.9905	9952.5	15606.357	10329.291	19441.5735	8577.976	21748.436	7097.6625	10921.301	7111.967	12241.6385	11536.5935	8360.1705	11470.636	13798.971	8949.9595	-
MEDN0138	1-Methylhistidine	Amino acid and Its metabolites	Amino acid derivatives	168.08	169.085	[M-H]-	C7H11N3O2	1b	332-80-9	92105	HMDB0000001	50599	3741	C01152	486231.59	393784.4855	384148.073	342189.057	497788.3075	355066.3445	262296.5895	489027.2865	259370.6995	300854.7095	335149.0715	378856.171	452142.2415	378935.9145	351198.9435	337409.8565	333448.064	287736.9675	335309.882	504001.3395	559392.3225	246809.1425	518092.2405	488233.425	448201.7875	372316.463	418398.5885	ko00340,ko01100
MEDN0568	2-Methylguanosine	Nucleotide and Its metabolites	Nucleotide and Its metabolites	296.1	297.1073186	[M-H]-	C11H15N5O5	3	2140-77-4	135501934	HMDB0005862	19702	-	-	89307.107	144910.615	82861.474	83297.9365	81388.636	65836.308	71590.905	98528.5035	71101.9245	66028.141	87495.3935	134801.797	73743.145	90621.7605	67292.9775	91491.25	74430.2425	91977.6185	65019.976	67938.62	76610.26	76558.477	61631.0585	98044.7505	79509.938	81318.213	90205.081	-
MEDN0662	Glu-Leu	Amino acid and Its metabolites	Small Peptide	259.13	260.137215	[M-H]-	C11H20N2O5	1a	2566-39-4	4524287	HMDB0028823	73506	-	C00107	2544694.519	2155843.799	1779294.176	2876552.796	2290502.961	2231950.075	2201568.712	2932126.111	2211832.621	2147260.14	2414884.896	2938524.615	2623335.155	2491595.686	2390376.839	2431339.909	2153983.755	2097880.046	1969787.499	2375770.047	2553885.011	2029621.77	2364573.575	2823610.388	2426544.31	2378157.155	2548864.677	ko02010
MEDN2282	p-Cresol glucuronide	Benzene and substituted derivatives	Benzene and substituted derivatives	283.08	284.089605	[M-H]-	C13H16O7	3	17680-99-8	154035	-	-	-	-	6518.038	10637.2315	15334.996	18233.552	9083.5665	2958.99	8733.2075	9167.72	18146.517	8807.415	27753.879	60629.4275	11063.647	16427.7755	5645.7535	13949.5915	9221.361	31381.7085	30593.145	15311.4395	12951.294	15860.9905	7575.1055	22446.1665	12240.0045	16933.824	16042.2335	-
MEDN1865	15(R)-Prostaglandin E1	FA	Oxidized lipids	353.23	354.240625	[M-H]-	C20H34O5	1b	20897-91-0	5283056	-	-	-	-	42560.806	22250.2445	26045.3065	15684.422	30851.3595	22628.993	11198.085	23011.3765	20345.785	15957.199	20266.3835	186431.0315	19828.5545	27246.112	26174.8025	37525.6865	20159.1005	60451.259	23430.402	40194.3565	38333.7935	48066.2845	11996.4145	26735.199	45001.0195	41359.3035	36154.927	-
MEDN1651	Androsterone sulfate	Hormones and hormone related compounds	Hormones and hormone related compounds	369.17	370.1813948	[M-H]-	C19H30O5S	3	2479-86-9	159663	HMDB0002759	83037	3559	-	40252.754	265338.6475	56516.9685	62621.102	89089.806	49589.448	60022.056	92425.5435	40183.883	68201.4165	72749.153	134048.373	95308.8465	72222.261	42377.292	67388.4365	60343.2975	63084.2665	45420.417	42991.1315	69741.105	38375.585	62551.9825	50109.411	65706.4225	54129.336	83664.4315	-
MEDN2197	Ensulizole	Benzene and substituted derivatives	Benzene and substituted derivatives	273.03	274.041213	[M-H]-	C13H10N2O3S	1b	27503-81-7	33919	-	-	-	D10005	1165431.091	1641823.871	1786058.986	1533425.921	2222769.474	1788647.811	1279732.331	1985573.832	1331341.947	1465437.05	2038675.326	2339922.067	1850438.93	1986178.582	1460305.141	1482293.033	1880050.943	1706950.216	1612491.05	1334048.423	1292399.486	1313890.102	1620081.961	993115.4545	1638138.922	1702952.104	1695713.541	-
MEDN1861	N-Myristoylglycine	Amino acid and Its metabolites	Amino acid derivatives	284.22	285.230394	[M-H]-	C16H31NO3	1b	14246-55-0	72348	HMDB0013250	87142	-	-	12851.443	13106.1775	7777.629	6875.0365	14090.9595	5089.1055	10100.4055	12070.8665	12233.267	12030.078	9685.026	9281.6265	8084.5655	10779.586	9840.3685	10718.6895	6427.1185	8986.7315	8650.7675	12736.592	10281.001	8601.443	11443.347	4537.1495	12376.249	11557.6125	13123.2495	-
MEDN0141	2'-Deoxyuridine	Nucleotide and Its metabolites	Nucleotide and Its metabolites	227.07	228.075	[M-H]-	C9H12N2O5	1b	951-78-0	13712	HMDB0000012	16450	5086	C00526	14057.045	18841.323	9801.642	13414.4215	14207.467	4726.966	14106.0135	17768.5825	14515.707	14690.2345	12407.249	18518.556	14998.9805	13720.0145	17030.392	15537.313	10851.148	15240.9465	8836.9595	8473.8495	22759.099	13008.378	13207.9815	19435.579	20117.4595	16748.6325	19547.4835	ko00240,ko01100,ko01232,ko02010
MEDN1329*078	Glycohyodeoxycholic acid	Bile acids	Bile acids	448.31	449.3141235	[M-H]-	C26H43NO5	1a	13042-33-6	114611	-	-	-	C05466	5619.0555	8264.494	48640.75	5307.8765	7815.1835	3746.1615	9020.306	16230.9955	52057.2	15664.539	4382.5325	5280.318	6921.1865	9691.287	10992.141	347768.6285	3806.8385	9250.177	1890.5015	4997.1875	8411.8255	481429.154	20646.368	11300.823	41291.4595	45371.585	45961.086	ko00120
MEDN0209	Tryptamine	Tryptamines,Cholines,Pigments	Tryptamines	159.09	160.1	[M-H]-	C10H12N2	1a	61-54-1	1150	HMDB0000303	16765	-	C00398	769617.54	882260.512	787875.547	920469.8485	742157.6585	757162.006	714765.7795	853048.8125	815737.3355	829626.886	869387.683	850507.241	899136.4485	708005.08	770696.779	806408.7745	751320.715	769352.5325	705563.6645	883190.0015	812561.081	614700.549	820761.048	801068.1385	849369.8055	767549.548	811458.545	ko00380,ko01100,ko04080
MEDN0321	Quinic acid	Organic acid and Its derivatives	Organic acid and Its derivatives	191.06	192.063	[M-H]-	C7H12O6	1a	77-95-2	6508	HMDB0003072	17521	3329	C00296	1457193.731	3014957.433	1812830.241	1702343.117	3400742.157	1325721.448	1318300.854	2540882.442	1018350.815	1914030.565	1920403.572	1518593.484	1931763.929	2335679.514	2882859.62	1969730.565	1629151.221	1952785.53	1659222.989	3326915.711	2546271.006	973649.4385	2388259.528	1830057.353	1771419.528	1768234.518	1339450.423	ko00400,ko01100
MEDN1934	Val-Gln	Amino acid and Its metabolites	Small Peptide	244.13	245.137557	[M-H]-	C10H19N3O4	1b	42854-54-6	5253209	-	-	-	C00107	44111.173	16914.534	25483.704	54962.706	14370.4035	38668.272	17358.8925	29522.431	29133.927	20957.5345	38858.8595	23730.6145	30472.0855	24539.7605	31537.9155	14291.98	22193.972	22920.9735	23831.6245	13841.955	19880.58	20766.621	14079.55	36968.5855	21425.027	18004.403	30612.732	ko02010
MEDN2100	Ala-Ser	Amino acid and Its metabolites	Small Peptide	175.07	176.08026	[M-H]-	C6H12N2O4	1b	3303-41-1	1549433	-	-	-	C00107	47006.25	9639.673	10538.1185	45404.1245	25998.23	7112.479	16768.5325	18973.8305	22495.916	17550.3035	42150.709	31439.9045	31444.9115	16254.043	26271.114	10936.974	8102.634	8381.9745	26426.3305	11757.7	14975.8455	8760.2545	10001.289	23600.1295	25861.12	13875.762	22801.172	ko02010
MEDN2279	o-Methoxyphenyl sulfate	Benzene and substituted derivatives	Benzene and substituted derivatives	203	204.009245	[M-H]-	C7H8O5S	3	3233-59-8	22473	-	-	-	-	5863.7985	7166.3185	16484.983	19471.4085	13188.9425	15214.9085	15444.478	18028.7785	24465.744	7811.817	29583.423	79676.2935	37940.517	25897.0475	16305.655	10006.872	16964.0625	19065.982	47257.061	15591.841	25894.1555	21094.4125	18116.401	37977.2805	22379.21	26711.0115	29260.245	-
MEDN1271*223	LPE(0:0/20:2)	GP	LPE	504.31	505.316841	[M-H]-	C25H48NO7P	2	-	53480932	-	-	-	C04438	57380.7525	62399.3585	66143.7715	47421.2925	120908.6915	26784.1965	152325.15	66353.0505	77564.1105	46263.768	99343.1305	22192.837	71990.685	73398.631	155518.941	85543.929	67389.665	110710.553	40176.605	29354.819	135425.011	36530.6365	74256.5825	33838.188	67396.7795	104863.705	120471.1735	ko00564
MEDN2371	LPE(22:3/0:0)	GP	LPE	530.33	531.332492	[M-H]-	C27H50NO7P	3	-	138232596	-	-	-	C04438	42021.9875	87236.598	27015.4095	32515.7015	42620.8035	8732.95	25377.848	22546.112	16419.039	59720.5215	29334.914	20488.493	22387.5685	18930.2155	69272.177	31650.221	30540.4095	32254.9745	31843.8715	61664.3005	32646.446	18982.393	49115.3145	17089.29	27368.0025	48951.935	41076.6395	ko00564
MEDN1404	4-Methylhippuric Acid	Organic acid and Its derivatives	Organic acid and Its derivatives	192.07	193.073894	[M-H]-	C10H11NO3	1b	27115-50-0	97479	HMDB0013292	68552	-	-	5748.5295	16990.803	7785.234	8673.5205	16120.4985	5942.9295	10880.811	9214.4385	10323.612	8705.5965	9426.5775	8476.9335	13296.5955	6118.254	5489.7345	16288.8975	6568.776	7832.4975	8920.6515	8826.246	16041.645	5498.4825	6932.061	13122.3645	11655.495	8969.13	8535.4965	-
MEDN1590	Tricarballylic acid	Organic acid and Its derivatives	Organic acid and Its derivatives	175.02	176.03209	[M-H]-	C6H8O6	1b	99-14-9	14925	HMDB0031193	45969	-	C19806	88530.6085	44670.7775	54852.3065	50618.235	69182.5615	64538.4505	52058.91	80886.3835	20562.4015	39564.275	41228.0355	75097.446	23484.859	64063.294	60727.124	38753.1845	29846.476	39422.671	28889.543	25625.0465	120821.8605	66151.4765	108204.654	27745.0245	53301.2555	57999.653	53246.431	-
MEDN1543	Gly-Gly	Amino acid and Its metabolites	Small Peptide	131.05	132.053493	[M-H]-	C4H8N2O3	1b	556-50-3	11163	HMDB0011733	17201	-	C02037	34395.516	14179.1965	12463.0475	24185.1925	17921.9875	14722.289	20016.682	27624.304	16764.312	25753.7735	26048.615	24393.4065	22353.366	17217.373	20742.6895	11444.594	17149.039	16149.9115	21826.7285	20926.878	10804.4135	17790.594	15155.8185	14848.3135	19484.62	18832.831	20631.9055	-
MEDN2153*038	Isoferulic acid	Benzene and substituted derivatives	Benzene and substituted derivatives	193.05	194.05791	[M-H]-	C10H10O4	1b	25522-33-2	736186	HMDB0000955	27794	5901	C10470	17822.9385	20238.3685	13073.7335	10213.239	20617.86	13522.268	27209.136	8186.005	20652.055	17594.969	18731.306	10491.22	8647.2785	24591.313	14491.886	20288.5385	19039.455	18350.1365	17531.6435	18224.852	13260.8785	15422.673	12453.6715	19368.9235	13886.2665	16677.3695	20112.4435	-
MEDN0049	L-Saccharopine	Amino acid and Its metabolites	Amino acids	275.12	276.132	[M-H]-	C11H20N2O6	1b	997-68-2	160556	HMDB0000279	16927	383	C00449	123199.881	407678.4585	91032.8375	129510.675	328191.037	61367.893	92781.6215	356638.754	127073.6665	97738.5695	314740.4205	223743.3465	362092.6185	393893.5365	134031.713	152465.4075	188597.969	124737.5695	119856.744	134456.437	12273.5786	255968.764	259656.993	372384.7215	158875.976	212437.438	185001.2945	ko00310,ko01100,ko01230
MEDN2117	Hyp-Thr	Amino acid and Its metabolites	Small Peptide	231.1	232.105923	[M-H]-	C9H16N2O5	1b	-	-	-	-	-	C00107	81404.303	4309.2142	21546.071	74443.7845	66725.211	42126.9135	38847.521	58617.6	48844.2605	50953.0865	62164.8785	78184.0975	123038.29	78748.7595	106619.7755	28910.9005	29244.425	86545.0425	87693.6655	47003.8965	68164.758	71238.871	51662.6095	67221.5595	57724.089	75928.5985	71744.6565	ko02010
MEDN2326	5-Hydroxyisourate	Organic acid and Its derivatives	Organic acid and Its derivatives	183.02	184.023256	[M-H]-	C5H4N4O4	3	6960-30-1	250388	HMDB0030097	18072	-	C11821	167407.887	391886.2615	399075.526	69133.3885	630746.8575	200841.8345	256016.103	42761.345	649311.146	335297.322	662874.1995	1012514.027	60660.4375	576156.959	287330.229	208736.044	457421.2625	92860.192	331002.5265	559708.352	565852.2375	153558.2545	166024.9885	188678.447	175348.812	193027.9	196463.1855	ko00230,ko01100
MEDN1476	Allantoic acid	Amino acid and Its metabolites	Amino acid derivatives	175.05	176.0545	[M-H]-	C4H8N4O4	3	99-16-1	203	HMDB0001209	30837	343	C00499	89124.7685	123393.405	47464.2115	37238.8215	263429.106	27154.579	92082.243	72324.817	50551.3965	125001.381	63579.5195	39997.779	37135.678	52814.3625	86691.7065	42429.712	60675.557	86654.734	67715.1425	111077.713	226961.521	52877.8105	48529.83	48684.593	80536.1035	77551.85	83518.5875	ko00230,ko01100
MEDN2366*218	LPE(0:0/18:1)	GP	LPE	478.29	479.301189	[M-H]-	C23H46NO7P	3	-	53480925	HMDB0011476	76088	-	C04438	31920249.65	71253033.95	35299881.72	18867318.23	35319621.12	20598390.19	31781512.04	46274544.05	15668976.13	27961125.35	64352875.54	22730669.94	28052984.14	49745083.23	42759245.63	16975573.26	30508372.42	36163540.86	13827322.92	34690929.8	25648168.63	26400550.88	57093567.28	57075713.17	40894739	50008621.37	40915070.09	ko00564
MEDN2362	LPE(17:0/0:0)	GP	LPE	466.29	467.301191	[M-H]-	C22H46NO7P	3	-	52925149	-	-	-	C04438	62777.752	130250.811	161816.098	62067.3955	113702.2955	95169.523	140049.0495	155657.619	116341.7305	88395.8245	93506.5895	109856.072	126572.541	219146.4275	218203.152	153621.0065	103879.276	109092.953	75034.3265	101351.371	92960.448	105803.474	185124.019	150727.5855	120160.676	142017.1315	196088.294	ko00564
MEDN1533*012	Dimethylmalonic acid	Organic acid and Its derivatives	Organic acid and Its derivatives	131.03	132.04226	[M-H]-	C5H8O4	1b	595-46-0	11686	HMDB0002001	111517	6425	-	56500.9795	57313.6245	52101.9305	80915.527	63163.7775	25312.371	65122.7085	97237.7585	78598.217	68033.3915	82999.477	63311.199	105755.926	91145.5965	59539.236	100602.1095	69694.2015	79474.0075	64242.531	68522.8955	41701.0855	59339.6155	81152.107	48308.942	59469.3815	73359.067	68406.672	-
MEDN1909*186	4-Hydroxybenzoic Acid	Benzene and substituted derivatives	Phenolic acids	137.02	138.032	[M-H]-	C7H6O3	1a	99-96-7	135	HMDB0000500	30763	5486	C00156	616644.008	643754.4305	670230.7105	718122.7695	576288.383	807594.7975	599585.08	554786.957	388055.5165	582533.808	712764.4875	417170.5505	354958.2765	609185.564	387924.0165	528909.0745	617004.147	591626.105	412368.8655	662196.623	581700.5175	728575.7835	681584.8395	590383.496	535131.913	605308.4975	648506.7655	ko00130,ko00790,ko01100,ko01240
MEDN1958	2-methyl citric acid	Organic acid and Its derivatives	Organic acid and Its derivatives	205.04	206.0432	[M-H]-	C7H10O7	1b	6061-96-7	515	HMDB0000379	30835	5368	-	6963.66	9521.802	12148.344	17373.676	15586.0595	12612.8895	12708.4775	17442.402	21850.927	11393.2055	10046.4035	14112.6715	16103.403	11962.9665	16213.69	10468.552	15773.672	14856.8905	16575.99	12959.3775	10179.6775	16677.5275	8092.094	11461.763	17727.288	15771.344	16875.5125	-
MEDN2102	Rhamnonic acid	Carbohydrates and Its metabolites	Sugar acids	179.06	180.06339	[M-H]-	C6H12O6	1b	6422-34-0	6602429	-	-	-	C01934	20085.7505	25563.9015	13801.239	12933.312	29853.406	12273.2785	19290.744	26481.6365	14607.1785	15207.6875	12937.4415	19070.501	9396.189	13533.237	11939.6095	20014.017	19799.616	19271.3535	19359.608	17437.22	12156.332	18822.638	11076.909	17823.94	21082.264	22803.897	16502.543	ko00051,ko01100
MEDN0419	Uridine 5-Monophosphate	Nucleotide and Its metabolites	Nucleotide and Its metabolites	323.03	324.036	[M-H]-	C9H13N2O9P	1b	58-97-9	6030	HMDB0000288	16695	-	C00105	21517.456	83902.518	217684.1895	38321.2885	75661.7015	331886.683	43970.149	49961.083	20706.807	31718.015	49577.729	36616.066	49834.9635	32643.611	40809.171	27287.7655	59093.5765	30493.58	96519.697	23848.67	35197.428	39052.941	28748.0875	49508.657	42480.9125	68561.171	65918.033	ko00240,ko01100,ko01232,ko01240
MEDN1041	9(S)-HpOTrE	FA	Oxidized lipids	309.21	310.2144094	[M-H]-	C18H30O4	2	111004-08-1	6450029	-	-	-	-	20452.7645	20961.6445	12826.1705	13833.122	15800.1545	19914.0075	18781.165	14667.422	12385.4815	23880.5855	23869.4675	7149.316	30027.042	24403.9205	21248.7165	18194.3065	13300.3855	29304.7965	19483.313	21260.4165	18484.3075	12713.6745	34703.6725	20547.916	24045.793	23612.5125	21554.181	-
MEDN1981	Mesaconic acid	Organic acid and Its derivatives	Organic acid and Its derivatives	129.02	130.1	[M-H]-	C5H6O4	1a	498-24-8	638129	HMDB0000749	16600	4130	C01732	124732.4315	332103.34	144297.059	128595.2425	338478.7985	119597.7475	143797.4125	211681.3175	148742.925	143395.5145	153491.263	103608.867	182034.6965	157355.7005	164348.094	171084.4905	196202.4385	179410.254	153841.7955	247585.4335	166911.1805	129528.931	157638.8285	150633.3545	192226.88	207706.001	213571.52	ko00630,ko01100,ko01200
MEDN0720*037	2-Methylhippuric acid	Organic acid and Its derivatives	Organic acid and Its derivatives	192.07	193.073898	[M-H]-	C10H11NO3	1b	42013-20-7	91637	HMDB0011723	68455	-	C01586	7949.37	6271.365	7799.3445	8483.148	8209.7595	1494.9615	6349.7905	8635.242	6254.461	7719.5095	7205.338	6667.39	10248.772	5524.0555	7403.875	7157.4705	7038.6385	7957.2505	8348.9405	5643.7635	7345.0435	5530.22	8504.444	7298.6405	6929.9645	10611.113	9512.954	-
MEDN2392	LPA(0:0/18:1)	GP	LPA	435.25	436.258993	[M-H]-	C21H41O7P	3	-	52929749	-	-	-	C00681	1589536.275	1470683.02	869028.756	880785.4035	994222.465	935419.599	993182.8685	1376831.289	735593.9015	856537.3655	1273664.71	602513.3255	821613.11	1840572.86	1363642.331	1009000.17	1201891.01	845364.5815	973955.0685	945152.4475	934506.051	1341523.315	1353634.023	1517757.428	1061059.943	1831830.247	1569947.023	ko00561,ko00564,ko01100,ko04080,ko04540,ko04810
MEDN2260	Salidroside	Benzene and substituted derivatives	Benzene and substituted derivatives	281.1	300.120905	[M-H2O-H]-	C14H20O7	3	10338-51-9	159278	-	-	-	C06046	21732.1805	17964.9825	2890.616	20490.834	19286.032	6286.253	19276.4165	20187.531	12834.959	9614.8085	20686.489	20743.7265	14732.636	21201.949	12579.8155	13620.58	8882.8965	11880.535	11225.8065	20822.934	6526.261	15048.8515	22251.6395	16829.372	17666.9375	14981.764	15508.846	ko00350,ko01100
MEDN1566	Octadecanedioic acid	Organic acid and Its derivatives	Organic acid and Its derivatives	313.24	314.24571	[M-H]-	C18H34O4	1b	871-70-5	70095	HMDB0000782	133086	5748	-	15425.0805	20796.4595	24573.761	20273.6385	19028.6865	11420.155	14110.5685	19898.195	19461.7105	17726.7185	23528.188	21380.605	28507.355	17129.701	31052.064	16199.156	31915.3785	15601.045	23437.984	15498.35	31787.646	18504.9445	15375.412	10929.73	20442.2085	24125.9195	19242.5565	-
MEDN0204	Pyruvic Acid	Organic acid and Its derivatives	Organic acid and Its derivatives	87.01	88.016	[M-H]-	C3H4O3	1b	127-17-3	1060	HMDB0000243	-	-	C00022	48162.264	51113.406	20088.996	29415.7165	45043.105	25463.204	62901.061	27111.8265	43747.665	43867.1065	34052.3785	45331.869	34549.1455	28121.4505	58232.6075	39975.624	46793.8105	33921.2	24668.6	18395.2565	26303.42	26782.247	20429.5255	30505.3395	20904.2045	21019.9735	23665.538	ko00010,ko00020,ko00030,ko00040,ko00053,ko00250,ko00260,ko00270,ko00290,ko00330,ko00350,ko00360,ko00430,ko00440,ko00470,ko00620,ko00630,ko00650,ko00730,ko00760,ko00770,ko00785,ko00900,ko01100,ko01200,ko01210,ko01230,ko01240
MEDN0487	2-amino-6-oxohexanoic acid	Amino acid and Its metabolites	Amino acids	144.07	145.074	[M-H]-	C6H11NO3	1a	1962-83-0	207	HMDB0001263	17027	6118	C04076	33863.9585	20444.504	35315.9375	51727.3865	36772.023	39974.4725	42320.908	32489.741	19660.364	33008.309	46677.249	49548.011	43498.684	32124.187	40268.148	18591.693	43602.105	36260.202	27119.7525	35647.5665	25979.7425	46554.1645	27304.394	45133.9905	33943.0435	52102.6255	35332.8265	ko00310,ko01100,ko01230
MEDN1974	Ile-Gly	Amino acid and Its metabolites	Small Peptide	187.11	188.116093	[M-H]-	C8H16N2O3	1b	868-28-0	6992869	-	-	-	C00107	37546.53	6544.431	2645.6135	28172.6395	15678.4215	4523.591	21047.117	43921.765	22106.3805	21378.7875	20880.6495	31485.823	38043.455	33135.7685	31508.7755	8367.422	6954.483	25569.2075	30399.0925	18638.077	13836.409	9248.913	31884.0665	38708.26	22397.809	17928.162	21184.299	ko02010
MEDN2017	cyclo(Pro-Tyr)	Amino acid and Its metabolites	Small Peptide	259.11	260.116093	[M-H]-	C14H16N2O3	1b	4549-02-4	119404	-	-	-	C00107	8450.856	10891.524	4137.499	11560.34	17608.3765	5208.197	9672.106	12438.487	11931.3915	11018.5315	9922.8425	5559.7545	11382.956	15757.167	14859.825	9007.81	3128.7195	10766.6585	10230.556	11126.5405	13042.4525	7470.829	11735.3575	9662.2765	10265.383	7186.6165	9225.996	ko02010
MEDN1066	Gly-Val	Amino acid and Its metabolites	Small Peptide	173.09	174.1004	[M-H]-	C7H14N2O3	1b	1963-21-9	2724807	HMDB0028854	73922	-	C00107	33422.694	6127.487	14349.8905	29456.0535	12818.9665	14252.7605	13190.4425	25146.9545	14298.7155	21551.6355	21234.4885	39462.2685	33407.9545	24247.226	23709.6915	5695.2385	10494.9955	23398.972	18217.1365	19686.448	7120.14	17122.6025	20489.8405	40831.264	31971.7175	29974.1915	23722.8525	ko02010
MEDN0099	4-Pyridoxic Acid	Heterocyclic compounds	Pteridines and derivatives	182.05	183.053	[M-H]-	C8H9NO4	1b	82-82-6	6723	HMDB0000017	17405	239	C00847	29867.2605	31460.5225	1152.2888	14950.4265	37926.8335	5761.444	21058.902	31406.6795	12103.9735	24852.2315	19150.8555	19716.6735	13087.705	8155.0985	28626.2535	11103.4755	11647.7095	30194.895	14215.108	23777.9015	40874.529	17469.436	12511.6385	9717.4845	12265.206	21437.695	16858.5205	ko00750,ko01100
MEDN0039	Glutathione Reducedform	Amino acid and Its metabolites	Small Peptide	306.08	307.084	[M-H]-	C10H17N3O6S	1b	70-18-8	124886	HMDB0000125	16856	44	C00051	24366.9895	22538.8755	32708.0035	19608.816	42019.0745	31973.891	12527.1225	7508.478	18205.884	16180.3715	9210.434	14472.564	9955.522	11402.038	3491.1935	14986.8055	9291.897	14793.2745	698.2387	3493.0245	15932.2645	8893.9155	4371.3195	15721.8735	18322.3355	17680.4595	15565.5845	ko00270,ko00480,ko01100,ko01240,ko02010,ko04216
MEDN1987	Tyr-Val	Amino acid and Its metabolites	Small Peptide	279.14	280.14286	[M-H]-	C14H20N2O4	1b	17355-09-8	7009560	-	-	-	C00107	14277.735	10922.715	11230.38	4522.635	13115.385	13654.845	11949.255	11548.305	14501.025	12125.97	8512.155	9993.78	11775.51	11916.585	8272.26	10336.005	5266.35	8403.075	12223.98	12831.48	11185.02	12231.81	13115.115	8202.87	9731.07	9184.05	9757.53	ko02010
MEDN1972*047	Asp-Val	Amino acid and Its metabolites	Small Peptide	231.1	232.10647	[M-H]-	C9H16N2O5	1b	13433-04-0	7009616	-	-	-	C00107	27736.443	9613.8345	1287.6688	21639.1565	21064.21	8895.1035	18048.1335	33365.372	31396.2585	16335.9935	15935.171	43682.6175	22923.427	38085.382	33980.7545	12853.125	6438.344	25336.499	43629.7095	24333.5825	19430.5875	7327.7235	36121.282	32339.8245	23221.323	27436.6765	21080.2315	ko02010
MEDN1444	16-HDoHE	FA	Oxidized lipids	343.23	344.2351	[M-H]-	C22H32O3	1b	90780-51-1	11595378	HMDB0060047	-	-	-	19641.7485	10703.1925	10085.809	20050.7785	6732.654	4102.1425	7467.477	6573.4895	18263.2845	8159.224	5508.9585	8224.5975	9995.175	17309.2725	13776.308	18258.2175	8124.9555	11857.296	12574.5255	14613.4725	9024.81	6172.227	7993.097	5566.3115	9678.592	13273.0945	12975.3785	-
MEDN1949*045	Asn-Val	Amino acid and Its metabolites	Small Peptide	230.11	231.121907	[M-H]-	C9H17N3O4	1b	145314-87-0	7019993	-	-	-	C00107	19728.741	15615.468	10223.992	15573.542	17821.058	8097.201	11874.3335	27500.666	13305.8825	8224.592	12508.154	14466.29	9205.9585	29271.9005	25627.2845	7781.968	8615.993	24876.999	23643.3585	8463.1285	13144.658	9528.244	15300.7045	7975.679	12316.948	18011.167	20472.4105	ko02010
MEDN0284*011	2-Hydroxyisocaproic Acid	Organic acid and Its derivatives	Organic acid and Its derivatives	131.07	132.079	[M-H]-	C6H12O3	1b	498-36-2	92779	HMDB0000665	59783	5635	-	26305.1255	29114.9245	20569.9	19324.1075	39458.915	15372.4025	45680.4165	25968.477	21718.453	22518.4585	28048.616	15233.185	31445.852	21876.3855	23807.4255	33925.7925	31705.894	32921.1725	16851.2215	20926.834	33902.4225	18532.719	10167.9	20361.1315	26906.4105	32309.012	35302.1385	-
MEDN1314*073	Mucic Acid	Carbohydrates and Its metabolites	Sugar acids	209.03	210.0375673	[M-H]-	C6H10O8	1b	526-99-8	3037582	HMDB0000639	30852	5612	C00879	9957.2405	20845.539	11286.0205	25411.2325	14587.0545	9142.737	7632.568	21240.6845	16874.7055	7794.2665	15089.661	7720.673	10761.9215	16600.753	5558.138	16568.526	9556.303	16398.593	15995.5095	13984.661	19091.4685	10740.2365	17392.914	10104.265	13988.643	23755.78	19301.754	ko00053,ko01100
MEDN1916	L-Cysteinesulfinic acid	Amino acid and Its metabolites	Amino acid derivatives	152	153.01013	[M-H]-	C3H7NO4S	1b	1115-65-7	1549098	HMDB0000996	16345	-	C00606	23382.215	13193.9945	19591.7725	27091.2455	14158.22	15214.556	13242.264	10871.2895	17268.5865	13121.173	13156.4275	18155.6995	23890.47	15256.4185	8550.188	20962.455	15998.215	10282.7475	12399.086	18486.1965	19060.395	13235.283	12455.1415	8012.56	19647.472	12681.311	20489.599	ko00270,ko00430,ko01100
MEDN2401	LPA(22:5)	GP	LPA	483.25	484.243343	[M-H]-	C25H41O7P	3	-	25099711	-	-	-	C00681	147907.375	97883.1845	9337.0937	129340.9355	92141.036	9337.0937	129057.7315	80883.298	153169.537	72901.5945	112566.053	141969.4885	131575.806	115417.779	164246.7955	187823.1475	67694.5275	144753.881	109347.614	229811.181	141144.197	46685.4685	174891.297	81679.7095	114433.2345	110351.047	138963.21	ko00561,ko00564,ko01100,ko04080,ko04540,ko04810
MEDN0428	N6-Succinyl Adenosine	Nucleotide and Its metabolites	Nucleotide and Its metabolites	382.1	383.108	[M-H]-	C14H17N5O8	1b	4542-23-8	20849086	HMDB0000912	71169	5867	-	6938.7725	18101.9735	9662.6375	9177.009	9786.6915	9407.1095	8699.3255	8255.264	7596.588	10947.877	8620.8695	12267.1555	7289.2965	8436.4585	11002.625	11711.811	7049.1965	8719.2815	7205.634	6776.6355	8672.844	6311.908	6987.118	8428.715	6781.471	8084.9975	9719.108	-
MEDN0022	gamma-Glu-Ala	Amino acid and Its metabolites	Small Peptide	217.08	218.09	[M-H]-	C8H14N2O5	1b	5875-41-2	440103	HMDB0006248	50619	-	C03740	54766.8545	45897.5495	30192.9465	58704.4205	67240.979	56684.072	50551.2605	29538.1975	59730.632	34615.446	58912.9395	33644.9325	43891.9445	56274.4265	45527.373	52481.216	24758.216	41343.053	24944.2405	49601.4065	38442.859	35890.378	35411.101	44534.3625	47285.2735	35649.972	38692.8775	ko00480,ko01100
MEDN1847	16,16-Dimethyl PGA2	FA	Oxidized lipids	361.24	362.24571	[M-H]-	C22H34O4	1b	41691-92-3	5283083	-	-	-	-	10876.8095	10004.8715	14084.0725	22484.2025	13268.1815	8972.9195	8681.0585	6089.1815	18517.5095	11221.359	18327.888	4947.409	9275.906	12553.202	16926.594	12848.435	11713.8175	6524.205	8414.711	23993.3	15978.4345	8522.137	6312.6295	16294.3105	17035.5745	15441.7035	11222.2945	-
MEDN1927	S-Methyl-L-Cysteine-S-oxide	Amino acid and Its metabolites	Amino acid derivatives	150.02	151.030314	[M-H]-	C4H9NO3S	1b	6853-87-8	182092	-	-	-	-	334.9376	3048.112	11294.8985	10806.524	5728.768	38998.872	4742.7785	5705.156	13927.4895	18845.093	52769.3225	9599.931	4650.1705	334.9376	12750.3235	21193.8145	10178.622	21522.1725	15332.8675	10668.297	1674.688	7759.8745	3408.951	13574.9625	10334.38	12627.1675	13974.3095	-
MEDN1937	4-Hydroxy-L-Glutamic Acid	Amino acid and Its metabolites	Amino acid derivatives	162.04	163.032	[M-H]-	C5H9NO5	1a	3913-68-6	439902	-	-	-	C03079	109230.0385	74464.571	80834.0505	131128.473	106791.256	38197.4075	111511.8405	81185.782	88805.982	72361.373	101558.3965	96620.5895	79136.3595	24888.9465	55153.38	84984.3855	84177.327	90748.3475	70061.6	89389.8035	70365.234	95251.239	103098.127	89798.3285	74208.064	57137.0565	88227.122	-
MEDN0235	N-Acetyl-D-Glucosamine	Carbohydrates and Its metabolites	Sugar derivatives	220.08	221.09	[M-H]-	C8H15NO6	1b	7512-17-6	439174	HMDB0000215	506227	3356	C00140	885258.602	533341.7705	732030.274	1020360.097	611150.6265	828368.5105	720831.206	595280.993	914084.1385	820054.163	830800.4025	843500.256	855229.5795	681877.841	697035.822	866481.899	878734.7565	838870.394	823774.722	664660.9275	475626.4585	1288348.676	591448.7085	832742.0645	838414.9615	836768.204	875755.8705	ko00520,ko01100,ko01250,ko02010
MEDN1035	13(R)-HODE	FA	Oxidized lipids	295.23	296.2351449	[M-H]-	C18H32O3	2	10219-69-9	13723970	-	-	-	-	19820.68	17719.429	2892.7739	24077.4105	38016.451	25526.823	19279.2045	14463.8695	17056.619	20647.5	33521.962	17467.4355	24612.7115	24001.127	28348.3865	37468.3495	21652.8095	19292.1965	16746.9675	29477.709	38149.4025	26729.838	20233.6005	22513.7775	24507.8345	20681.839	25661.8905	-
MEDN1117	Uridine-5'-diphospho-N-acetylgalactosamine?disodium?salt	Nucleotide and Its metabolites	Nucleotide and Its metabolites	606.07	607.0815695	[M-H]-	C17H27N3O17P2	3	528-04-1	445675	HMDB0000290	16264	5281	C00043	9365.253	21261.117	55166.5665	12283.388	54402.604	63448.0125	8236.9125	5597.389	8785.1975	6645.5205	11236.8515	8401.1085	449.9431	10145.8295	6028.522	9784.895	2249.7155	4423.6635	5064.387	5276.0355	9954.264	6865.7935	9377.3425	9232.148	17587.693	14144.5465	15251.685	ko00520,ko00524,ko01100,ko01250
MEDN1440	13-HDoHE	FA	Oxidized lipids	343.23	344.2351	[M-H]-	C22H32O3	1b	90780-53-3	11559259	HMDB0060043	-	-	-	22092.965	18475.114	13996.918	28093.602	25891.8545	25516.25	11959.9225	7648.2255	27817.8355	17147.7855	32757.576	19718.79	15652.1065	18987.196	23225.765	31332.8485	18665.939	38396.883	28551.42	39222.6945	36716.1785	20301.784	18228.927	26047.9405	28576.6455	29467.3265	21059.501	-
MEDN2333	7-Oxodocosahexaenoic acid	FA	Oxidized lipids	341.21	342.219495	[M-H]-	C22H30O3	3	-	132472311	-	-	-	-	5107.1275	30224.595	18466.51	12482.2985	16301.7705	3081.735	23818.781	6260.7985	12978.968	9317.775	25293.9385	11840.31	8490.9495	16067.408	13263.089	10771.9315	15610.2735	4481.158	18189.487	13464.8525	9136.2685	9864.3295	13446.377	16686.219	11899.866	19866.4125	15743.2165	-
MEDN1046	Pyrocatechol	Benzene and substituted derivatives	Phenolics	109.03	110.0368	[M-H]-	C6H6O2	1a	120-80-9	289	HMDB0000957	18135	282	C00090	8758.087	481.496	5589.1365	8773.965	2407.48	7309.7455	2815.292	11769.2265	10209.5415	4799.124	6199.0285	30658.831	3116.053	10668.7335	7396.0645	6631.352	9364.0385	10418.815	15744.8615	5307.264	5414.3745	14601.357	4402.9545	30701.629	11851.9535	7980.2775	9275.186	ko01100
MEDN0385	FFA(12:0)	FA	FFA	199.17	200.17	[M-H]-	C12H24O2	1b	143-07-7	3893	HMDB0000638	30805	5611	C02679	719292.438	299680.7175	237739.824	197621.0845	221069.683	221343.791	430390.3435	335261.1815	445062.545	188335.4145	483110.169	357592.737	180416.9325	237875.099	358412.313	220657.3045	213972.832	190986.766	226230.817	348116.039	251806.034	345701.6505	252988.2705	238807.243	232435.981	250648.8355	276176.3395	ko00061,ko01100
MEDN0072	Trans-4-Hydroxy-L-Proline	Amino acid and Its metabolites	Amino acid derivatives	130.05	131.058	[M-H]-	C5H9NO3	1b	51-35-4	5810	HMDB0000725	18095	257	C01157	6215.565	17124.5495	5939.177	26227.0345	10438.632	9518.0185	24834.3825	7808.2935	28780.208	13338.4555	8586.814	17042.205	7717.119	19055.941	9963.748	21235.531	9311.118	6397.8435	21120.306	16411.877	16609.351	9725.275	10820.1135	9207.2905	14189.152	10943.5865	12641.3665	ko00330,ko00470,ko01100,ko02010
MEDN1654	Gemfibrozil	Others	Medicine	249.15	250.1568946	[M-H]-	C15H22O3	2	25812-30-0	3463	-	-	-	C07020	11457.04	8638.2015	8813.186	8819.6445	12544.1485	11685.918	9882.5075	5197.316	6375.499	7146.8835	7106.1425	13027.117	5221.5845	4872.1275	14999.0485	11822.8635	6612.1975	6357.435	8972.925	6158.9335	13434.0795	10069.9	13701.6135	4673.506	9562.562	6769.4465	11640.9165	-
MEDN1239	5-O-(1-carboxyvinyl)-3-phosphate	Organic acid and Its derivatives	Phosphoric acids	323.02	324.02459	[M-H]-	C10H13O10P	3	89771-75-5	439463	-	-	-	C01269	18137.714	145494.9275	584491.6855	39515.3925	93902.649	872660.878	43914.4935	20476.459	29957.4505	19188.1565	148168.744	12638.256	1720.6024	15855.7505	31234.876	30250.314	88696.4485	1720.6024	148168.5545	8603.012	26396.821	45300.7015	18400.5135	27884.5615	106656.875	105399.351	101538.127	ko00400,ko01100,ko01230
MEDN1955	D-Glucaro-1,4-lactone	Carbohydrates and Its metabolites	Sugars	191.02	192.12	[M-H]-	C6H8O7	1b	389-36-6	122306	-	-	-	C21095	143135.321	431742.934	98793.3365	280694.5955	447610.911	162415.0265	148806.7105	145753.2795	270639.9615	368446.7495	290872.431	222356.239	383320.028	236511.273	661369.206	229849.352	231916.1765	217984.363	99971.886	246182.3405	175776.659	310598.4395	407040.9015	234302.8875	273941.782	231701.876	150842.792	-
MEDN1701*024	3,5-Dihydroxybenzoic acid	Organic acid and Its derivatives	Organic acid and Its derivatives	153.02	154.02661	[M-H]-	C7H6O4	1b	99-10-5	7424	HMDB0013677	39912	-	C00230	28609.782	33047.1075	34632.5615	34139.458	27256.762	23359.4575	30011.677	23076.3185	19059.935	19546.672	13205.4325	83276.5725	37182.465	22086.757	2641.0865	13428.0665	19812.6085	38791.6605	23858.5385	30856.2615	2641.0865	35736.6715	20363.337	32064.469	35791.026	20472.8085	30203.368	ko00400,ko01100
MEDN1059	Tauroursodeoxycholic acid	Bile acids	Bile acids	498.29	499.2968	[M-H]-	C26H45NO6S	1a	14605-22-2	9848818	HMDB0000896	9410	5853	C05463	37118.8559	248248.955	322233.622	293579.6325	216719.946	243624.3625	287770.92	278241.4665	274204.3545	316172.851	253773.4375	1780037.695	271682.208	390685.133	1167019.744	230840.3945	338364.7585	394254.0375	352943.753	185594.2795	248156.5315	37118.8559	267381.0265	310571.7375	281942.7	268526.7645	195006.303	-
MEDN0743	2-Nonanone	Aldehyde,Ketones,Esters	Ketones	141.13	142.1358	[M-H]-	C9H18O	1b	821-55-6	13187	HMDB0031266	77927	-	-	5155716.456	5279810.401	5235755.415	6027613.293	5286714.889	850522.722	5407482.606	6265279.418	6333255.239	6430981.538	5960459.027	4252613.61	6266856.798	5636229.534	6086653.316	5017993.358	5581099.44	6001721.594	5040705.056	5258932.392	5427663.984	4874530.338	5593386.041	5737486.282	5620766.807	5775776.863	6493306.098	-
MEDN1702	4-Methyloctanoic acid	Organic acid and Its derivatives	Organic acid and Its derivatives	157.12	158.13068	[M-H]-	C9H18O2	1b	54947-74-9	62089	HMDB0031557	-	-	-	21952.106	7706.366	32478.2835	26569.5885	18093.6255	30612.8455	11296.32	17324.676	1541.2732	14622.961	22047.2995	11519.269	11518.9735	14533.3235	21569.864	23422.5045	14668.56	23812.533	16364.8145	17939.4835	13042.841	18689.046	13086.705	11215.305	15641.337	10995.2075	15549.051	-
MEDN1230	Diethyl sulfate	Aldehyde,Ketones,Esters	Esters	153.02	154.02996	[M-H]-	C4H10O4S	3	64-67-5	6163	-	-	-	C14706	14534.905	31766.422	10799.1065	20829.5235	16062.9235	9201.983	1281.4336	11438.727	15868.3125	15352.0785	19553.802	13178.4725	15774.8315	15613.07	9394.251	14468.215	10718.9555	15945.8645	11885.89	18867.3445	26752.84	7368.035	11945.8225	6407.168	14441.1615	20691.314	14136.2465	-
MEDN0636	Ginkgoic acid	Organic acid and Its derivatives	Organic acid and Its derivatives	345.24	346.250795	[M-H]-	C22H34O3	3	22910-60-7	5281858	HMDB0033897	-	-	C10794	6201.4135	9841.35	20468.951	13956.2585	13222.222	26280.657	20108.3135	19356.442	11566.843	8885.8455	1240.2827	9134.66	17147.7575	11641.524	30984.3725	8267.306	21887.71	1240.2827	10707.369	11688.117	9511.0525	16407.9985	1240.2827	14325.9655	14092.345	9302.6375	15053.8435	-
MEDN0812	4-hydroxystyrene	Benzene and substituted derivatives	Benzene and substituted derivatives	119.05	120.0575149	[M-H]-	C8H8O	1b	2628-17-3	62453	HMDB0004072	1883	7012	C05627	3583209.416	2576543.652	1091061.497	3616069.064	1336670.539	2148196.99	3031578.976	4074653.27	2665610.555	2926097.496	2140660.776	3766254.884	1829924.062	1587453.214	4889113.881	3225756.066	2775828.79	3665323.447	1876697.919	4637077.769	218212.2994	3568454.963	2246020.557	3202107.63	2229318.583	2363146.153	3142508.845	-
MEDP0831*101	1-Aminopropan-2-ol	Alcohol and amines	Alcohols	76.08	75.0684	[M+H]+	C3H9NO	1a	78-96-6	4	HMDB0012136	19030	-	C05771	572731.8995	218027.0525	220355.2595	463516.542	543377.615	607929.1345	584667.039	523012.2485	767223.7225	368679.2105	613204.1415	423214.034	465449.998	479575.56	364461.058	641832.769	600421.979	499249.5205	533830.603	413020.906	524948.9935	548347.5695	320275.9955	384706.808	666376.7885	542284.9965	459457.263	-
MEDP1479*129	Theophylline	Heterocyclic compounds	Heterocyclic compounds	181.07	180.0647255	[M+H]+	C7H8N4O2	1a	58-55-9	2153	HMDB0001889	28177	1458	C07130	72681.9785	34095.84	39228.0405	61530.7755	55365.1185	45164.4685	69715.5785	55918.85	58184.5175	43770.063	51793.6	81665.7575	75707.6845	51510.1975	44065.437	67303.141	35297.3565	55401.096	66443.993	59155.339	48092.176	52890.261	49123.4865	64442.1135	65015.5295	58564.049	48497.953	ko00232,ko01100
MEDP0159*235	Adenine	Nucleotide and Its metabolites	Nucleotide and Its metabolites	136.06	135.055	[M+H]+	C5H5N5	1b	73-24-5	190	HMDB0000034	16708	85	C00147	21013551.62	20172625.96	19658610.86	21931981.79	20413645.24	20098014.65	20358500.57	21061345.83	19369582.11	21271466.06	20303562.8	22645154.1	21614901	20480156.6	22379374.99	20928382.58	19942868.57	22388608.81	20026282.39	20710832.33	20242343.27	18206965.03	21608262.77	22165284.13	21719169.11	19886015.07	20429174.06	ko00230,ko01100,ko01232
MEDP1083*238	Oxypurinol	Nucleotide and Its metabolites	Nucleotide and Its metabolites	153.04	152.0334254	[M+H]+	C5H4N4O2	1a	2465-59-0	135398752	HMDB0000786	28315	5752	C07599	565029.9415	520404.973	605137.037	570092.21	542805.186	568795.1535	764841.213	548832.571	547267.268	639826.201	611129.776	643412.342	563329.5875	602928.9035	590993.7705	541096.668	405915.911	564826.8955	680493.821	598420.687	497038.635	468896.806	585662.6705	607609.804	578123.342	538097.8355	539233.095	-
MEDP1693*265	LPC(12:0/0:0)	GP	LPC	440.28	439.269892	[M+H]+	C20H42NO7P	2	20559-18-6	460605	-	-	-	C04230	718389.9235	2171117.487	1063963.508	634509.4695	767910.0895	553153.69	713133.2175	610284.55	527617.5675	791915.8085	1235750.314	620525.018	756549.2955	1325867.16	858211.2695	783553.8455	837660.6095	658212.584	1067282.128	1247590.851	467500.0805	887039.5155	541844.557	592478.0455	864550.153	939595.995	848507.1365	ko00564,ko04148
MEDP0296*237	4-Guanidinobutyric Acid	Organic acid and Its derivatives	Organic acid and Its derivatives	146.09	145.085	[M+H]+	C5H11N3O2	2	463-00-3	500	HMDB0003464	15728	6938	C01035	4816533.737	8094604.283	3533727.408	5658109.252	4873411.306	4956903.459	6147280.504	6288433.922	5691331.933	5369155.175	5493568.948	4485101.075	4794854.207	11028614.64	4291778.769	7493584.18	4478125.107	7602167.285	3949331.63	6724989.036	5838766.234	5385277.307	3260152.149	6661760.749	5965242.306	6012710.502	4960463.109	ko00330,ko01100
MEDP0404*102	Sarcosine	Amino acid and Its metabolites	Amino acids	90.05	89.048	[M+H]+	C3H7NO2	1a	107-97-1	1088	HMDB0000271	15611	51	C00213	23914662.09	19873698.47	16976123.12	23462783.05	13331406.97	22541746.2	18330880.73	23909049.64	17895530.37	15860581.03	18071839.28	22842258.12	23852304.22	21062685.68	18716149.85	21955311.48	13212057.26	25981932.98	16036835.6	13525811.41	18449510.39	17583291.79	18733585.69	23855382.82	16946724.14	22920609.08	20437823.29	ko00260,ko00330,ko01100
MEDP1620*154	17a-Estradiol	Hormones and hormone related compounds	Hormones and hormone related compounds	273.18	272.17763	[M+H]+	C18H24O2	1b	57-91-0	68570	HMDB0000429	17160	5418	C02537	27769.7935	34901.006	49909.387	31712.3835	36252.4955	39739.0835	37526.668	23017.9005	41587.837	37135.3155	22090.636	19935.652	47811.992	24733.961	25782.8435	49941.027	40415.847	27316.8335	19871.5745	41456.5765	47383.7355	62640.65	32101.504	29507.183	31361.5845	29253.6935	37690.7315	ko00140
MEDP0379*132	3-Hydroxyhippuric Acid	Organic acid and Its derivatives	Organic acid and Its derivatives	196.06	195.053	[M+H]+	C9H9NO4	1a	1637-75-8	450268	HMDB0006116	70824	-	-	25771.4945	23770.2005	39921.0535	38265.737	21452.0375	29281.4405	35136.451	28785.819	32437.795	27079.347	22739.59	20584.202	40925.7465	22136.7725	35955.989	31944.932	23256.777	36232.676	28335.5215	31851.387	26430.808	30880.2055	39009.161	23051.301	34280.579	31511.637	21824.066	-
MEDP0227*128	Mannose	Carbohydrates and Its metabolites	Sugars	181.07	180.063	[M+H]+	C6H12O6	1a	3458-28-4	18950	HMDB0000169	4208	-	C00159	6757330.028	4580827.801	4684647.644	6744984.42	5389999.814	3775375.087	6162124.782	6191171.452	5877904.588	5335434.877	4960257.289	7609349.551	5583744.218	5543459.254	3967595.403	4017321.714	3914181.659	5101691.422	4942551.357	4396263.502	4417999.403	3167326.959	6750117.137	5969809.458	5389515.346	4600284.169	5218115.999	ko00051,ko00052,ko00520,ko01100,ko01250,ko02010,ko04142,ko04625
MEDP2339*243	Pro-Ser	Amino acid and Its metabolites	Small Peptide	203.1	202.095358	[M+H]+	C8H14N2O4	1b	71835-80-8	7408258	-	-	-	C00107	4716351.415	3698485.331	5267018.039	6945527.38	3862634.381	4602441.304	4549972.56	1943836.415	4073877.438	3032199.139	3330857.82	4366169.685	3786524.886	3662173.261	5475148.217	3798926.357	5504159.668	3728094.157	3817434.113	2658803.167	2928975.147	5504830.954	3913700.168	4987052.865	4329921.981	3859893.446	3603632.107	ko02010
MEDP1488*243	SDMA	Organic acid and Its derivatives	Organic acid and Its derivatives	203.15	202.142976	[M+H]+	C8H18N4O2	1b	30344-00-4	169148	HMDB0003334	25682	6891	-	4716351.415	3698485.331	5267018.039	6945527.38	3862634.381	4602441.304	4549972.56	1943836.415	4073877.438	3032199.139	3330857.82	4366169.685	3786524.886	3662173.261	5475148.217	3798926.357	5504159.668	3728094.157	3817434.113	2658803.167	2928975.147	5504830.954	3913700.168	4987052.865	4329921.981	3859893.446	3603632.107	-
MEDP2559*139	Gly-Arg	Amino acid and Its metabolites	Small Peptide	232.14	231.13259	[M+H]+	C8H17N5O3	1b	18635-55-7	6426706	-	-	-	C00107	1777994.2	1897587.388	1838610.317	2145987.53	1660288.944	1654234.868	1589275.359	1651453.125	1415317.857	1600978.989	1771497.443	1794812.369	1632099.403	1709582.914	1716240.147	1553488.878	1384297.411	1704772.877	1472911.739	1770587.594	1583820.536	1645932.93	1622993.44	1831899.848	1709849.631	1879530.81	1747259.102	ko02010
MEDP2346*104	N-Ethylglycine	Amino acid and Its metabolites	Amino acid derivatives	104.07	103.063329	[M+H]+	C4H9NO2	1a	627-01-0	316542	HMDB0041945	15620	-	C11735	7397988.488	10642405.3	7904053.832	9836854.424	13886956.4	8879855.394	9662675.853	11054767.58	12771803.39	11961495.7	8347040.484	9383784.057	10620135.34	12124595.48	10419797.98	12272643.13	12151902.03	9548623.399	7441014.832	13325012.54	14066833.93	8562331.918	11445688.03	10941439.37	11698536.47	12040510.84	10159093.82	-
MEDP1996*104	N-Formylglycine	Amino acid and Its metabolites	Amino acids	104.03	103.026944	[M+H]+	C3H5NO3	1a	2491-15-8	75606	-	-	-	-	7397988.488	10642405.3	7904053.832	9836854.424	13886956.4	8879855.394	9662675.853	11054767.58	12771803.39	11961495.7	8347040.484	9383784.057	10620135.34	12124595.48	10419797.98	12272643.13	12151902.03	9548623.399	7441014.832	13325012.54	14066833.93	8562331.918	11445688.03	10941439.37	11698536.47	12040510.84	10159093.82	-
MEDP0022*108	L-Proline	Amino acid and Its metabolites	Amino acids	116.07	115.063	[M+H]+	C5H9NO2	1a	147-85-3	145742	HMDB0000162	17203	29	C00148	4548042.198	3949638.45	3544668.727	5172922.198	5329607.266	5555599.697	4288965.091	6788591.14	6764653.526	5072334.651	5637082.338	5024202.84	5967749.217	6238849.303	3790589.533	5733290.967	3918238.233	5048151.327	3700388.602	5570488.784	4242526.187	3865192.644	4865818.999	7098988.235	5822740.644	6610789.964	4996541.374	ko00330,ko00470,ko00970,ko01100,ko01230,ko02010
MEDP2585*251	Ile-His	Amino acid and Its metabolites	Small Peptide	269.16	268.15299	[M+H]+	C12H20N4O3	3	97284-12-3	7019081	-	-	-	C00107	445909.476	264922.347	307365.4735	343314.009	318917.762	268939.834	222664.961	378241.071	302631.6055	321324.4415	358942.0805	466293.614	503822.268	315853.2335	277991.0255	236751.2745	276581.098	313299.916	280685.8985	219602.979	214074.7255	300076.0205	286691.061	318051.3355	366566.4655	381844.5885	313209.206	ko02010
MEDP2534*240	Raphanusamic acid	Organic acid and Its derivatives	Organic acid and Its derivatives	163.98	162.976169	[M+H]+	C4H5NO2S2	1b	98169-56-3	3035791	HMDB0041280	-	-	-	151933.4805	86409.572	103400	125334.603	181744.706	187518.216	105439.889	180040.873	197545.0115	147253.4565	156403.1855	151692.0085	169423.9075	203315.3165	110601.864	198899.649	122025.422	132082.31	85177.33	124624.5885	98632.788	121800.636	113021.9845	231899.432	145930.15	190388.005	120287.501	-
MEDP0024*106	L-Serine	Amino acid and Its metabolites	Amino acids	106.05	105.043	[M+H]+	C3H7NO3	1a	56-45-1	5951	HMDB0000187	17115	5203	C00065	27249585.99	11949307.92	36629137.56	49081187.04	39269952.61	23045199.81	35803341.94	28085542.5	29784090.36	37548130.37	36329250.63	52483691.74	26653361.25	32729152.63	33099200.49	28508951.57	43404709.72	24658730.33	44788025.9	40007762.32	42921319.51	40107984.21	40099423.96	30215738.08	35306088.03	28831400.47	33094302.61	ko00260,ko00270,ko00470,ko00564,ko00600,ko00630,ko00920,ko00970,ko01100,ko01200,ko01230,ko01240,ko02010
MEDP2185*107	Phenylhydroxylamine	Benzene and substituted derivatives	Benzene and substituted derivatives	110.06	109.052764	[M+H]+	C6H7NO	1b	100-65-2	7518	-	-	-	C02720	25081263.47	19474626.05	23155732.74	30519650.32	19754730.14	22309279.42	19964890.56	27226450.1	25327745.09	23896600.21	29217334.67	29195337.01	32010946.61	25126908.26	20712269.03	25199898.02	23763125.03	20421251.75	18736572.96	22274428.13	20661613.73	16993637.17	21570988.43	30774727.97	26407537	26230202.78	22790215.55	-
[truncated: 135 more rows]
